# Supplementary material for: 5-(4-Phenoxy­phen­yl)-1,3,4-thia­diazol-2-amine
Source: Acta Crystallogr Sect E Struct Rep Online. 2009 Apr 18;65(Pt 5):o1044. doi: 10.1107/S1600536809013257 (PMC2977727; doi:10.1107/S1600536809013257)
Supplement: Supplementary file 2 [file e-65-o1044-Isup2.hkl]

# 
# h,k,l, Fc-squared, Fo-squared, sigma(Fo-squared) and status flag 
# 
data_I
_shelx_title ' W in P2(1)/c' 
_shelx_refln_list_code          4 
_shelx_F_calc_maximum      189.20 
_exptl_crystal_F_000       560.00 
_reflns_d_resolution_high  0.8324 
 
loop_ 
 _symmetry_equiv_pos_as_xyz 
 'x, y, z' 
 '-x, y+1/2, -z+1/2' 
 '-x, -y, -z' 
 'x, -y-1/2, z-1/2' 
 
_cell_length_a    13.4090 
_cell_length_b    10.5820 
_cell_length_c     9.5710 
_cell_angle_alpha  90.000 
_cell_angle_beta  108.580 
_cell_angle_gamma  90.000 
 
_shelx_F_squared_multiplier     1.000 
 
loop_ 
 _refln_index_h 
 _refln_index_k 
 _refln_index_l 
 _refln_F_squared_calc 
 _refln_F_squared_meas 
 _refln_F_squared_sigma 
 _refln_observed_status 
   2   0   0      652.70      570.32      7.80 o 
   3   0   0     1474.56     1310.74     14.50 o 
   4   0   0     1464.68     1306.97     16.98 o 
   5   0   0     1606.89     1521.04     20.65 o 
   6   0   0        0.47       -3.58      3.58 o 
   7   0   0     1832.24     1890.88     28.09 o 
   8   0   0      181.68      177.44     10.37 o 
   9   0   0       63.88       64.62      7.80 o 
  10   0   0        0.37       -3.49      5.14 o 
  11   0   0      103.78       94.46     10.92 o 
  12   0   0        0.82       -7.80      7.80 o 
  13   0   0        3.77        5.69      6.33 o 
  14   0   0        0.55       -9.27      9.27 o 
  15   0   0        3.95        7.89      7.80 o 
   1   1   0      238.40      241.97      4.59 o 
   2   1   0      156.31      134.66      4.41 o 
   3   1   0     3612.96     3288.00     23.68 o 
   4   1   0       19.57       22.77      3.12 o 
   5   1   0      139.05      129.61      6.88 o 
   6   1   0       14.06       12.48      4.31 o 
   7   1   0       13.32       12.76      4.87 o 
   8   1   0      218.88      213.51     11.38 o 
   9   1   0       71.95       75.64      8.45 o 
  10   1   0      200.92      203.60     12.58 o 
  11   1   0      141.03      120.16     13.13 o 
  12   1   0       53.91       49.94      9.09 o 
  13   1   0        2.60       -2.48      8.17 o 
  14   1   0       10.52       12.67      8.63 o 
  15   1   0        0.48       -4.04      9.55 o 
   0   2   0    15630.13    13652.82    172.48 o 
   1   2   0       76.72       86.75      4.13 o 
   2   2   0     1374.45     1380.32     15.24 o 
   3   2   0      112.28      115.94      5.42 o 
   4   2   0      518.54      503.95     11.57 o 
   5   2   0       12.38       12.12      4.04 o 
   6   2   0      403.02      412.62     12.85 o 
   7   2   0        1.03        5.69      3.49 o 
   8   2   0       23.05       25.24      5.97 o 
   9   2   0        3.34        2.11      5.14 o 
  10   2   0        0.26        1.19      5.60 o 
  11   2   0        0.20        7.44      4.87 o 
  12   2   0       43.99       40.48      9.73 o 
  13   2   0       33.64       24.14      8.81 o 
  14   2   0       96.92      100.15     13.31 o 
  15   2   0       11.59        8.08     10.28 o 
   1   3   0       17.03       17.17      2.94 o 
   2   3   0       17.15       18.63      3.30 o 
   3   3   0       55.99       53.52      4.87 o 
   4   3   0      554.39      593.45     13.77 o 
   5   3   0      109.86      117.41      7.34 o 
   6   3   0      219.80      212.23      9.82 o 
   7   3   0       13.67       17.90      4.87 o 
   8   3   0        1.09       -2.02      4.22 o 
   9   3   0       32.99       20.65      7.89 o 
  10   3   0        0.03       -1.29      6.61 o 
  11   3   0        7.73        8.35      6.79 o 
  12   3   0        1.98       -6.15      7.25 o 
  13   3   0        0.95       -0.83      8.81 o 
  14   3   0        1.69       -0.92      8.26 o 
   0   4   0     3781.73     3884.39     31.94 o 
   1   4   0      420.22      451.81     11.20 o 
   2   4   0      494.14      532.41     12.48 o 
   3   4   0      455.88      572.07     13.86 o 
   4   4   0      422.58      510.47     13.77 o 
   5   4   0      103.04       90.69      7.16 o 
   6   4   0      207.90      197.27     10.28 o 
   7   4   0      648.85      624.76     18.36 o 
   8   4   0       83.51       63.34      8.63 o 
   9   4   0        0.26        0.00      5.97 o 
  10   4   0        2.07       -7.44      7.44 o 
  11   4   0       12.20       -9.18      9.18 o 
  12   4   0       39.36       41.12      8.72 o 
  13   4   0       13.23       19.55      8.08 o 
  14   4   0       98.90       93.54     13.13 o 
   1   5   0        0.51       -0.64      3.40 o 
   2   5   0      838.77      842.58     17.81 o 
   3   5   0     3276.11     3473.15     36.81 o 
   4   5   0     1543.14     1575.75     26.35 o 
   5   5   0       30.31       29.01      5.51 o 
   6   5   0        4.13        1.47      5.05 o 
   7   5   0        7.27        3.67      5.78 o 
   8   5   0        6.44        4.68      6.43 o 
   9   5   0      383.61      386.46     17.81 o 
  10   5   0      425.27      409.40     20.19 o 
  11   5   0      145.88      131.54     13.59 o 
  12   5   0       18.65       41.58      8.90 o 
  13   5   0       25.84       15.79      9.64 o 
  14   5   0        4.98        4.04      8.81 o 
   0   6   0     1278.05     1317.90     23.77 o 
   1   6   0      329.62      353.78     12.85 o 
   2   6   0      582.39      568.03     16.52 o 
   3   6   0       64.20       83.26      7.44 o 
   4   6   0       13.13       21.57      5.42 o 
   5   6   0       43.67       40.02      6.61 o 
   6   6   0      202.48      217.92     12.12 o 
   7   6   0      179.18      159.54     11.57 o 
   8   6   0       16.11        9.55      7.07 o 
   9   6   0      131.15      106.02     10.83 o 
  10   6   0       15.39       12.12      8.45 o 
  11   6   0        0.98       -5.78      7.53 o 
  12   6   0       10.91        3.58      9.27 o 
  13   6   0       17.97       22.58     10.74 o 
   1   7   0       66.47       63.52      7.34 o 
   2   7   0       15.81       13.59      5.69 o 
   3   7   0      142.93      138.70      9.64 o 
   4   7   0       74.35       68.48      8.08 o 
   5   7   0        0.24        9.00      4.96 o 
   6   7   0      269.18      259.69     15.24 o 
   7   7   0        6.71        3.86      6.88 o 
   8   7   0      529.63      501.11     21.11 o 
   9   7   0       60.90       57.46     10.10 o 
  10   7   0        0.11        1.65      7.34 o 
  11   7   0       21.40       39.93      8.81 o 
  12   7   0       64.71       70.13     12.48 o 
   0   8   0        1.59        2.75      5.32 o 
   1   8   0        2.19        2.75      5.23 o 
   2   8   0        4.08        0.00      6.06 o 
   3   8   0        4.97       12.21      5.23 o 
   4   8   0      355.78      370.30     17.17 o 
   5   8   0       14.78        3.86      7.99 o 
   6   8   0       65.77       78.58     10.10 o 
   7   8   0      111.03       93.81     12.21 o 
   8   8   0       11.61        4.59      6.52 o 
   9   8   0        0.46        3.30      8.72 o 
  10   8   0        0.04        2.66      7.71 o 
  11   8   0       20.76        6.70     11.02 o 
   1   9   0        5.53       14.78      6.43 o 
   2   9   0        0.51       -7.71      7.71 o 
   3   9   0      181.27      169.82     14.41 o 
   4   9   0      543.66      553.89     21.39 o 
   5   9   0        6.81        0.00      9.18 o 
   6   9   0      269.41      274.19     17.26 o 
   7   9   0      157.93      148.52     13.86 o 
   8   9   0      118.48      141.36     13.31 o 
   9   9   0       86.20       95.28     13.40 o 
  10   9   0       27.42       43.60     10.19 o 
   0  10   0      361.64      346.80     19.19 o 
   1  10   0      273.07      266.30     17.26 o 
   2  10   0       93.95      100.42     11.47 o 
   3  10   0        0.29       -8.54      8.54 o 
   4  10   0      332.13      299.43     18.54 o 
   5  10   0       47.18       39.84     10.01 o 
   6  10   0      282.63      303.38     18.82 o 
   7  10   0       93.83      113.27     14.69 o 
   8  10   0       84.89       89.32     13.03 o 
   9  10   0       88.25       76.65     14.14 o 
   1  11   0       32.12       20.84      8.90 o 
   2  11   0      174.92      161.10     15.88 o 
   3  11   0      223.45      238.21     17.81 o 
   4  11   0        2.66       16.80      8.17 o 
   5  11   0       39.66       48.38     10.46 o 
   6  11   0      135.08      145.95     15.15 o 
   7  11   0       50.60       42.50     10.92 o 
   0  12   0      423.02      433.18     24.51 o 
   1  12   0      131.85      130.81     15.97 o 
   2  12   0       15.83        9.55      8.90 o 
   3  12   0        2.54        0.00     10.37 o 
   4  12   0       29.42       25.70      9.45 o 
   5  12   0       40.35       32.59     13.31 o 
 -15   1   1       11.01       14.41      8.35 o 
 -14   1   1        1.97        0.83      8.81 o 
 -13   1   1        4.30       -8.54      8.54 o 
 -12   1   1        4.12        7.71      7.53 o 
 -11   1   1       99.36       85.00     10.19 o 
 -10   1   1      111.21      111.71      9.82 o 
  -9   1   1      403.42      366.90     15.24 o 
  -8   1   1       47.58       51.41      6.06 o 
  -7   1   1       40.66       49.84      5.42 o 
  -6   1   1       81.50       94.37      6.15 o 
  -5   1   1      616.02      600.80     12.85 o 
  -4   1   1     1578.96     1526.46     18.08 o 
  -3   1   1        2.55       10.56      2.85 o 
  -2   1   1     2202.03     2185.18     16.52 o 
  -1   1   1      314.32      318.80      5.69 o 
   0   1   1      548.57      574.02      5.35 o 
   1   1   1     3881.74     3807.65     21.39 o 
   2   1   1    35797.22    30836.90    291.63 o 
   3   1   1    20126.22    18475.72    256.84 o 
   4   1   1      309.06      327.71      9.73 o 
   5   1   1      188.38      184.51      8.54 o 
   6   1   1      993.46      952.65     19.55 o 
   7   1   1       22.15       19.83      5.69 o 
   8   1   1        7.06        5.78      5.32 o 
   9   1   1       19.18       14.32      5.78 o 
  10   1   1       10.51        9.91      6.88 o 
  11   1   1       69.40       87.76      9.82 o 
  12   1   1        2.18       13.22      7.34 o 
  13   1   1       13.27        4.31      8.35 o 
  14   1   1        8.54       13.31      9.45 o 
 -15   2   1       39.36       47.73     11.29 o 
 -14   2   1       50.03       59.30     11.93 o 
 -13   2   1        4.63        4.77      5.87 o 
 -12   2   1       93.88       93.54     10.37 o 
 -11   2   1       87.01       79.31      9.27 o 
 -10   2   1       18.78       34.42      7.07 o 
  -9   2   1        1.63        7.62      4.87 o 
  -8   2   1      507.88      521.67     16.52 o 
  -7   2   1      100.19       86.93      7.34 o 
  -6   2   1      371.45      352.22     11.66 o 
  -5   2   1      281.36      272.45      9.18 o 
  -4   2   1      975.06      871.13     14.78 o 
  -3   2   1     4215.46     3809.12     27.54 o 
  -2   2   1     3119.37     2791.76     21.66 o 
  -1   2   1     8412.01     6751.42    131.63 o 
   0   2   1     1552.08     1514.53     78.94 o 
   1   2   1      663.26      601.26     10.19 o 
   2   2   1     3119.37     3140.76     24.88 o 
   3   2   1    11405.42    10585.13    209.29 o 
   4   2   1        3.98        5.23      2.94 o 
   5   2   1       62.13       66.55      5.78 o 
   6   2   1       72.63       82.16      6.70 o 
   7   2   1        1.71        0.46      4.87 o 
   8   2   1      160.98      160.92     10.83 o 
   9   2   1      179.78      163.85     11.75 o 
  10   2   1       60.36       59.21      8.72 o 
  11   2   1        1.18       -5.69      6.43 o 
  12   2   1        0.34        3.12      7.16 o 
  13   2   1       34.98       39.38     10.19 o 
  14   2   1       22.21       21.20      9.09 o 
 -15   3   1       91.20       98.86     14.96 o 
 -14   3   1      111.30      139.90     13.13 o 
 -13   3   1        1.71       -3.30      8.17 o 
 -12   3   1       96.02      107.12     11.66 o 
 -11   3   1      204.39      188.18     13.95 o 
 -10   3   1      515.81      497.99     19.92 o 
  -9   3   1      379.76      306.59     14.78 o 
  -8   3   1      923.44      878.11     22.12 o 
  -7   3   1      836.90      920.33     20.56 o 
  -6   3   1      231.42      252.71     10.65 o 
  -5   3   1        7.93        7.99      3.58 o 
  -4   3   1      157.61      147.97      7.16 o 
  -3   3   1     2486.13     2280.73     23.96 o 
  -2   3   1     2054.07     2080.90     21.57 o 
  -1   3   1     1016.12      987.07     14.50 o 
   0   3   1        0.10        0.33      1.65 o 
   1   3   1        6.03       10.74      2.94 o 
   2   3   1      638.08      652.29     12.94 o 
   3   3   1       63.81       89.59      5.87 o 
   4   3   1      138.71      149.53      7.71 o 
   5   3   1      697.24      718.85     17.17 o 
   6   3   1      956.04     1010.75     22.12 o 
   7   3   1       61.31       53.42      7.80 o 
   8   3   1       49.11       59.67      7.07 o 
   9   3   1      111.40      108.50     10.56 o 
  10   3   1      296.73      291.17     16.25 o 
  11   3   1       14.17       12.48      7.80 o 
  12   3   1      101.79      121.35     13.03 o 
  13   3   1       37.75       37.73     11.66 o 
  14   3   1        0.26        6.88      8.08 o 
 -14   4   1       28.52       16.98     11.29 o 
 -13   4   1        7.81        7.71      8.81 o 
 -12   4   1       53.75       53.70     10.65 o 
 -11   4   1       50.14       35.89      9.82 o 
 -10   4   1       10.94       11.47      6.98 o 
  -9   4   1        7.21       -4.59      7.07 o 
  -8   4   1      230.94      234.44     12.67 o 
  -7   4   1      669.89      702.96     19.09 o 
  -6   4   1     1151.76     1024.06     21.76 o 
  -5   4   1        3.14        7.34      4.59 o 
  -4   4   1     1071.40     1059.40     19.19 o 
  -3   4   1     1251.31     1291.83     20.19 o 
  -2   4   1      693.02      736.65     14.87 o 
  -1   4   1     3726.96     4035.76     33.23 o 
   0   4   1     1985.89     2036.60     16.84 o 
   1   4   1     1194.98     1171.58     18.54 o 
   2   4   1      772.00      789.71     16.16 o 
   3   4   1       55.05       45.62      5.60 o 
   4   4   1      674.41      807.61     18.36 o 
   5   4   1      727.38      746.48     18.54 o 
   6   4   1      636.28      592.35     18.54 o 
   7   4   1      128.34      135.31      9.91 o 
   8   4   1       22.01       20.38      6.52 o 
   9   4   1       65.66       52.14      8.45 o 
  10   4   1       16.86       20.19      8.35 o 
  11   4   1        9.54        3.86      7.71 o 
  12   4   1       11.17       22.86      8.90 o 
  13   4   1       41.58       29.83     11.02 o 
 -14   5   1       45.36       47.18     12.48 o 
 -13   5   1       36.69       35.98     10.92 o 
 -12   5   1        2.88        0.83      7.53 o 
 -11   5   1       12.66        3.03      8.17 o 
 -10   5   1        3.50        7.44      6.43 o 
  -9   5   1      116.14      113.00     11.20 o 
  -8   5   1       41.87       47.64      7.44 o 
  -7   5   1       97.49      101.80      9.64 o 
  -6   5   1       33.33       17.53      6.98 o 
  -5   5   1       95.99       98.77      7.80 o 
  -4   5   1       24.83       27.17      5.32 o 
  -3   5   1      237.24      276.67     11.20 o 
  -2   5   1       23.02       34.61      5.32 o 
  -1   5   1      613.13      699.38     15.97 o 
   0   5   1        8.76       11.11      2.80 o 
   1   5   1        3.36        6.15      3.67 o 
   2   5   1        1.71        6.43      3.30 o 
   3   5   1       23.23       25.79      4.68 o 
   4   5   1      205.42      193.60     10.56 o 
   5   5   1       29.55       35.71      6.15 o 
   6   5   1       66.76       67.01      8.26 o 
   7   5   1        4.41       -1.10      5.87 o 
   8   5   1       31.12       30.57      7.99 o 
   9   5   1        1.24       -7.16      7.16 o 
  10   5   1       14.16       14.78      8.35 o 
  11   5   1       59.92       63.34      9.91 o 
  12   5   1        9.85       22.21      9.27 o 
  13   5   1        0.05       -1.93      8.45 o 
 -13   6   1        2.50       -3.76      9.09 o 
 -12   6   1        9.85        9.55      9.55 o 
 -11   6   1        4.27        3.21      8.26 o 
 -10   6   1       20.80       25.70      7.99 o 
  -9   6   1       29.31       28.27      6.98 o 
  -8   6   1      251.95      228.84     14.60 o 
  -7   6   1      469.38      507.44     18.45 o 
  -6   6   1       30.66       21.48      5.97 o 
  -5   6   1        1.17        1.47      4.22 o 
  -4   6   1       36.10       34.42      6.15 o 
  -3   6   1       42.90       34.33      5.87 o 
  -2   6   1      115.17      115.29      8.90 o 
  -1   6   1      507.54      620.44     16.89 o 
   0   6   1     1526.39     1588.48     36.86 o 
   1   6   1      184.97      201.12     10.01 o 
   2   6   1      303.91      328.35     12.85 o 
   3   6   1      370.36      390.31     15.05 o 
   4   6   1       51.18       50.49      7.34 o 
   5   6   1       23.48       24.88      6.61 o 
   6   6   1      175.45      163.49     12.39 o 
   7   6   1        2.73        3.03      6.15 o 
   8   6   1       49.20       43.33      8.63 o 
   9   6   1       59.95       55.99      9.91 o 
  10   6   1      125.00      116.49     12.76 o 
  11   6   1        4.98       -1.74      8.90 o 
  12   6   1        2.22        8.45      8.81 o 
 -13   7   1       10.50       10.10      9.82 o 
 -12   7   1       33.12       32.68     10.92 o 
 -11   7   1       78.22       75.82     12.76 o 
 -10   7   1      109.17      117.77     12.85 o 
  -9   7   1      123.17      110.34     11.93 o 
  -8   7   1      149.66      132.92     12.85 o 
  -7   7   1       14.51        7.62      6.79 o 
  -6   7   1      286.89      289.43     15.33 o 
  -5   7   1       57.05       42.68      7.53 o 
  -4   7   1        8.11       11.57      5.05 o 
  -3   7   1       22.86       29.65      5.78 o 
  -2   7   1      268.37      265.93     12.76 o 
  -1   7   1     1047.99     1055.00     24.05 o 
   0   7   1        3.54        5.47      3.27 o 
   1   7   1        0.42       -1.47      4.87 o 
   2   7   1      141.98      142.37     10.74 o 
   3   7   1      152.72      161.19     11.11 o 
   4   7   1      182.56      163.58     12.39 o 
   5   7   1      218.00      213.97     13.86 o 
   6   7   1        5.79       -1.84      6.61 o 
   7   7   1       26.72       26.35      7.16 o 
   8   7   1       13.03        6.61      8.08 o 
   9   7   1       87.83       78.12     12.03 o 
  10   7   1       44.66       68.30     10.74 o 
  11   7   1       41.13       35.16     10.01 o 
  12   7   1       52.13       70.13     11.38 o 
 -12   8   1       44.52       74.17     11.11 o 
 -11   8   1      109.91      128.60     14.96 o 
 -10   8   1        9.71       12.12      8.63 o 
  -9   8   1       42.67       40.39     10.37 o 
  -8   8   1       59.07       42.96     10.01 o 
  -7   8   1       46.96       43.88      9.82 o 
  -6   8   1     1148.48     1137.80     30.02 o 
  -5   8   1      463.43      432.17     18.82 o 
  -4   8   1     1213.64     1185.71     28.73 o 
  -3   8   1      686.96      677.17     21.85 o 
  -2   8   1        7.48        5.69      6.15 o 
  -1   8   1     1087.17     1015.07     25.70 o 
   0   8   1       55.56       53.27     12.85 o 
   1   8   1      289.17      260.97     14.41 o 
   2   8   1      307.36      270.79     13.95 o 
   3   8   1      274.43      287.87     15.51 o 
   4   8   1       41.46       42.04      8.63 o 
   5   8   1       10.20       13.86      7.16 o 
   6   8   1      279.51      299.80     16.98 o 
   7   8   1      128.52      112.27     12.03 o 
   8   8   1       11.09        8.81      8.08 o 
   9   8   1        0.71       -2.57      7.16 o 
  10   8   1        6.81       -0.92      9.82 o 
  11   8   1       28.02       48.74     10.92 o 
 -11   9   1       12.63      -11.75     11.75 o 
 -10   9   1       44.06       42.59     10.46 o 
  -9   9   1      229.93      244.91     17.35 o 
  -8   9   1       45.34       46.72     11.47 o 
  -7   9   1       19.06       29.19      9.45 o 
  -6   9   1       15.68       16.43      7.71 o 
  -5   9   1       41.06       32.13      9.00 o 
  -4   9   1      356.74      382.60     18.91 o 
  -3   9   1      585.16      607.41     22.77 o 
  -2   9   1       71.58       43.69     11.11 o 
  -1   9   1        0.04        1.29      6.33 o 
   0   9   1      107.01      103.16      7.40 o 
   1   9   1        7.43       -3.95      6.79 o 
   2   9   1      176.90      172.02     12.76 o 
   3   9   1      113.86      113.55     11.29 o 
   4   9   1      179.02      182.03     14.23 o 
   5   9   1       13.02       30.48      7.25 o 
   6   9   1      428.73      442.08     21.85 o 
   7   9   1       34.52       29.01     10.92 o 
   8   9   1       31.49       24.69      9.36 o 
   9   9   1        7.89       -1.84      9.91 o 
  10   9   1       14.24       18.08     11.02 o 
  -9  10   1        0.77       -7.80      9.18 o 
  -8  10   1        0.62       -8.54      8.54 o 
  -7  10   1       14.49       17.53      9.00 o 
  -6  10   1       32.99       25.98      9.64 o 
  -5  10   1       79.98       77.29     11.38 o 
  -4  10   1      297.56      291.91     17.35 o 
  -3  10   1      107.56      113.73     13.40 o 
  -2  10   1        5.77       11.93      8.08 o 
  -1  10   1        0.69       -0.73      6.98 o 
   0  10   1       70.33       61.60      7.53 o 
   1  10   1      153.00      166.52     13.59 o 
   2  10   1       48.69       50.67      8.54 o 
   3  10   1       16.68       12.39      7.71 o 
   4  10   1        4.98       10.46      7.62 o 
   5  10   1       52.08       60.03     10.83 o 
   6  10   1       81.31       71.60     11.47 o 
   7  10   1       17.79       37.64     11.02 o 
   8  10   1       64.48       54.34     12.21 o 
  -7  11   1        3.07        6.79      8.63 o 
  -6  11   1       15.49       15.97      9.45 o 
  -5  11   1        4.24       10.83      9.64 o 
  -4  11   1       45.68       54.43     10.65 o 
  -3  11   1        9.80       10.28      8.35 o 
  -2  11   1       45.50       44.70     11.11 o 
  -1  11   1        0.21        8.35      6.70 o 
   0  11   1        3.16        8.73      6.09 o 
   1  11   1        8.63       10.92      6.88 o 
   2  11   1       28.19       15.42     10.28 o 
   3  11   1        0.00       -7.89      8.45 o 
   4  11   1        0.57       12.58      8.90 o 
   5  11   1        3.44       12.12      9.45 o 
   6  11   1       87.49      107.77     12.48 o 
   7  11   1       49.67       58.93     11.57 o 
  -5  12   1       18.02       26.25     10.01 o 
  -4  12   1        0.47        6.88      8.45 o 
  -3  12   1        5.02        4.87      8.17 o 
  -2  12   1        7.59       14.23      8.54 o 
  -1  12   1       60.26       57.65     12.67 o 
   0  12   1       51.98       62.95      8.06 o 
   1  12   1      244.05      258.49     17.62 o 
   2  12   1      118.16      124.20     16.06 o 
   3  12   1       57.57       43.14     13.49 o 
   4  12   1        6.79       11.11      9.82 o 
 -15   0   2        0.05        0.92      9.18 o 
 -14   0   2        4.85       -1.65      8.17 o 
 -13   0   2       41.65       53.24     10.01 o 
 -12   0   2      177.74      188.00     13.77 o 
 -11   0   2        0.87        4.31      5.42 o 
 -10   0   2        0.24       -0.55      5.32 o 
  -9   0   2      266.80      256.20     12.67 o 
  -8   0   2     1156.64     1222.52     23.68 o 
  -7   0   2      839.74      844.60     18.36 o 
  -6   0   2     1444.98     1489.10     22.12 o 
  -5   0   2     2155.22     2194.72     24.23 o 
  -4   0   2      903.15      894.72     14.14 o 
  -3   0   2     2477.26     2505.91     21.39 o 
  -2   0   2     3324.79     3463.14     22.86 o 
  -1   0   2     1456.63     1403.73     14.14 o 
   0   0   2     2001.28     2065.88     12.40 o 
   1   0   2     1332.26     1396.38     15.70 o 
   2   0   2    17913.44    17454.05    251.70 o 
   3   0   2     8024.05     7725.63     44.52 o 
   4   0   2      231.05      273.92     10.01 o 
   5   0   2     3637.00     3957.82     38.65 o 
   6   0   2      180.99      213.06     10.92 o 
   7   0   2      200.80      221.59     11.84 o 
   8   0   2      172.44      166.33     10.83 o 
   9   0   2      304.56      313.30     15.24 o 
  10   0   2        4.89       16.71      5.42 o 
  11   0   2       14.75       21.57      8.54 o 
  12   0   2       11.14       22.31      8.72 o 
  13   0   2        1.55        5.51      7.71 o 
  14   0   2       17.31        7.07     11.29 o 
 -15   1   2       67.61       68.39     13.03 o 
 -14   1   2       41.68       49.20     10.56 o 
 -13   1   2        0.49        4.59      7.25 o 
 -12   1   2        0.95       15.88      5.60 o 
 -11   1   2        0.74        6.79      4.77 o 
 -10   1   2      109.15       96.94      9.45 o 
  -9   1   2      503.22      470.54     16.80 o 
  -8   1   2       21.72       13.95      4.96 o 
  -7   1   2      510.70      507.07     14.23 o 
  -6   1   2      153.97      147.42      7.53 o 
  -5   1   2      195.00      202.04      7.99 o 
  -4   1   2       75.59       73.44      4.77 o 
  -3   1   2      596.55      608.23     11.11 o 
  -2   1   2     3397.09     3379.52     23.68 o 
  -1   1   2      405.34      428.22      8.45 o 
   0   1   2      322.20      334.37      5.45 o 
   1   1   2      238.31      229.95      6.98 o 
   2   1   2      703.96      739.41     13.03 o 
   3   1   2        0.05        0.55      3.12 o 
   4   1   2      414.15      343.22     11.20 o 
   5   1   2     4169.29     3981.97     38.74 o 
   6   1   2      836.05      797.70     19.55 o 
   7   1   2       25.19       14.60      5.97 o 
   8   1   2      166.92      157.89     11.75 o 
   9   1   2       40.55       25.89      8.08 o 
  10   1   2        8.53        0.64      7.25 o 
  11   1   2       38.62       35.25      8.17 o 
  12   1   2       47.05       65.63      9.55 o 
  13   1   2       14.90       27.54      8.45 o 
  14   1   2       12.27       15.15      8.35 o 
 -15   2   2       14.68       11.38     10.65 o 
 -14   2   2        0.41        1.74      8.26 o 
 -13   2   2       13.89       -2.29      9.82 o 
 -12   2   2      200.55      209.66     14.69 o 
 -11   2   2        7.71       12.67      6.06 o 
 -10   2   2       42.85       43.42      7.71 o 
  -9   2   2       75.28       59.02      7.80 o 
  -8   2   2      690.59      727.66     19.00 o 
  -7   2   2      370.87      371.40     12.58 o 
  -6   2   2       94.42       84.73      6.70 o 
  -5   2   2     2170.08     2174.16     25.70 o 
  -4   2   2      883.10      912.07     15.61 o 
  -3   2   2      109.16      129.61      5.97 o 
  -2   2   2     2376.28     2565.02     22.77 o 
  -1   2   2      123.82      133.38      5.78 o 
   0   2   2     1342.89     1367.47     11.68 o 
   1   2   2      188.80      195.61      7.07 o 
   2   2   2      235.34      292.73      9.09 o 
   3   2   2       18.29       15.79      4.22 o 
   4   2   2      116.73      119.88      7.34 o 
   5   2   2     2269.61     2291.01     30.93 o 
   6   2   2      492.26      506.34     16.16 o 
   7   2   2       16.96       15.61      5.87 o 
   8   2   2      118.89      108.23     10.65 o 
   9   2   2        9.91       10.46      6.88 o 
  10   2   2        0.39       -6.15      6.15 o 
  11   2   2       14.46       14.50      7.99 o 
  12   2   2       38.17       36.35      9.27 o 
  13   2   2        0.12      -10.19     10.19 o 
 -15   3   2       10.19       12.67     10.74 o 
 -14   3   2       57.66       62.97     12.03 o 
 -13   3   2        3.23        2.39      7.71 o 
 -12   3   2       35.62       43.69      8.72 o 
 -11   3   2        4.42        3.95      6.61 o 
 -10   3   2        1.11        3.49      5.60 o 
  -9   3   2        3.05       11.57      5.14 o 
  -8   3   2       18.02       18.36      5.69 o 
  -7   3   2        1.93        9.55      4.22 o 
  -6   3   2       14.03       10.01      3.58 o 
  -5   3   2       69.11       69.21      6.43 o 
  -4   3   2     1257.88     1249.14     19.64 o 
  -3   3   2       29.24       35.62      4.04 o 
  -2   3   2      675.93      767.40     14.14 o 
  -1   3   2     1743.03     1755.48     20.65 o 
   0   3   2       77.52       68.65      3.47 o 
   1   3   2     1053.28     1059.40     16.98 o 
   2   3   2       12.33       15.05      4.04 o 
   3   3   2      113.47      115.48      7.53 o 
   4   3   2      213.35      216.36      9.91 o 
   5   3   2     1907.73     2084.11     30.66 o 
   6   3   2       32.85       31.12      6.33 o 
   7   3   2       16.68       20.56      6.15 o 
   8   3   2      184.99      180.74     12.30 o 
   9   3   2      133.11      133.38     11.75 o 
  10   3   2        0.47        3.58      7.16 o 
  11   3   2        0.51       12.58      7.89 o 
  12   3   2        1.41       -3.49      8.35 o 
  13   3   2        1.33        4.77      8.35 o 
 -15   4   2       16.47       13.13      9.64 o 
 -14   4   2        9.63       -7.34      9.73 o 
 -13   4   2       37.03       56.18     10.65 o 
 -12   4   2      621.57      606.30     24.88 o 
 -11   4   2       97.34      113.27     10.74 o 
 -10   4   2       20.64       24.33      6.43 o 
  -9   4   2       58.64       57.56      8.45 o 
  -8   4   2      258.72      272.45     12.76 o 
  -7   4   2      174.53      179.00     10.56 o 
  -6   4   2      131.53      121.26      8.35 o 
  -5   4   2     5331.08     5180.07     44.89 o 
  -4   4   2      846.17      850.39     17.62 o 
  -3   4   2       40.33       30.93      4.50 o 
  -2   4   2      240.66      225.72      9.00 o 
  -1   4   2      957.40     1096.31     18.45 o 
   0   4   2      242.22      249.88     12.85 o 
   1   4   2        5.37        0.00      3.21 o 
   2   4   2     1062.06     1127.24     20.19 o 
   3   4   2      427.09      398.85     12.94 o 
   4   4   2      193.33      188.73      9.73 o 
   5   4   2       44.98       52.78      6.33 o 
   6   4   2      259.30      280.25     13.68 o 
   7   4   2        0.21        3.86      5.05 o 
   8   4   2      294.27      270.15     15.33 o 
   9   4   2      115.01      111.53     11.66 o 
  10   4   2        0.37       -4.50      6.88 o 
  11   4   2       43.72       54.16      9.64 o 
  12   4   2       23.31       25.24     10.46 o 
  13   4   2        0.15       -8.35      8.35 o 
 -14   5   2        0.05        5.78      7.07 o 
 -13   5   2        0.87       -1.74      8.54 o 
 -12   5   2      104.33      108.59     11.93 o 
 -11   5   2       12.33       13.22      7.16 o 
 -10   5   2       53.53       63.61      9.36 o 
  -9   5   2      685.74      705.99     22.86 o 
  -8   5   2       78.72       76.74      9.27 o 
  -7   5   2      875.98      822.21     22.31 o 
  -6   5   2       27.67       20.93      6.15 o 
  -5   5   2        0.04        5.60      4.31 o 
  -4   5   2     1155.24     1096.31     21.66 o 
  -3   5   2      319.04      411.06     13.22 o 
  -2   5   2     1204.80     1168.55     21.30 o 
  -1   5   2      822.08      861.49     18.36 o 
   0   5   2      440.05      425.23     26.48 o 
   1   5   2      754.93      863.79     18.63 o 
   2   5   2      546.87      637.33     16.80 o 
   3   5   2      603.04      647.06     17.62 o 
   4   5   2     1063.05     1058.49     23.68 o 
   5   5   2      646.19      680.84     20.56 o 
   6   5   2      677.54      685.71     21.48 o 
   7   5   2       70.12       85.55      9.00 o 
   8   5   2        1.56        7.89      6.24 o 
   9   5   2       36.54       28.09      9.09 o 
  10   5   2        0.15       -8.90      8.90 o 
  11   5   2       80.08       82.06     12.67 o 
  12   5   2      112.32      100.97     12.39 o 
 -14   6   2       23.19       31.39      9.36 o 
 -13   6   2       29.17       34.51     10.46 o 
 -12   6   2        0.48       -1.74      8.81 o 
 -11   6   2       26.21       29.10      7.99 o 
 -10   6   2       44.30       40.48      8.17 o 
  -9   6   2      118.21      151.00     11.75 o 
  -8   6   2        2.59        7.34      5.60 o 
  -7   6   2      635.07      633.66     20.38 o 
  -6   6   2      445.41      387.92     16.34 o 
  -5   6   2       77.83       68.66      7.44 o 
  -4   6   2      781.13      737.02     19.64 o 
  -3   6   2     1054.67     1041.96     22.40 o 
  -2   6   2       28.03       19.74      4.96 o 
  -1   6   2      646.67      764.93     19.00 o 
   0   6   2      195.19      214.04      7.50 o 
   1   6   2     1570.92     1568.50     28.36 o 
   2   6   2      811.33      791.64     20.56 o 
   3   6   2      325.63      293.93     13.40 o 
   4   6   2       19.12       12.39      5.05 o 
   5   6   2       70.65       69.49      8.26 o 
   6   6   2        2.42       -3.03      5.51 o 
   7   6   2       98.80       95.37     11.38 o 
   8   6   2       14.00       22.77      7.62 o 
   9   6   2       99.28       80.41     12.30 o 
  10   6   2        6.96       20.19      7.16 o 
  11   6   2        0.17        9.18      8.26 o 
  12   6   2        0.29       11.93      6.88 o 
 -13   7   2        6.20       10.92      9.09 o 
 -12   7   2        0.23       -6.43      9.45 o 
 -11   7   2       30.11       33.96      9.91 o 
 -10   7   2      143.42      165.05     13.49 o 
  -9   7   2       56.22       62.70     10.28 o 
  -8   7   2      356.71      364.33     18.63 o 
  -7   7   2       82.22       72.70     10.56 o 
  -6   7   2      111.31       98.95     10.65 o 
  -5   7   2      282.85      280.34     14.41 o 
  -4   7   2       30.74       20.29      6.43 o 
  -3   7   2      185.81      177.26     11.02 o 
  -2   7   2      234.60      214.71     11.47 o 
  -1   7   2      819.62      736.56     20.47 o 
   0   7   2      330.06      314.44     10.06 o 
   1   7   2       28.80       21.94      5.87 o 
   2   7   2       39.14       49.11      7.89 o 
   3   7   2       17.85       14.41      7.07 o 
   4   7   2       20.38       28.09      6.70 o 
   5   7   2       31.56       24.88      7.25 o 
   6   7   2       43.47       39.29      8.45 o 
   7   7   2        1.48       -2.11      6.43 o 
   8   7   2        3.80       13.13      7.99 o 
   9   7   2        0.12       -8.17      8.17 o 
  10   7   2       38.87       31.58      9.09 o 
  11   7   2        1.41       15.61      8.54 o 
 -12   8   2        9.92       22.67      8.35 o 
 -11   8   2        4.16        4.59      9.27 o 
 -10   8   2        0.66        4.31      7.25 o 
  -9   8   2       23.24       25.61      8.17 o 
  -8   8   2       11.42       19.46      6.98 o 
  -7   8   2        8.74       10.56      7.25 o 
  -6   8   2        2.38       15.33      7.25 o 
  -5   8   2       16.17        3.21      7.07 o 
  -4   8   2       79.37       58.01      9.09 o 
  -3   8   2       10.62       20.10      6.24 o 
  -2   8   2       65.21       74.90      8.90 o 
  -1   8   2      611.44      595.20     20.65 o 
   0   8   2       10.79       -3.71     24.60 o 
   1   8   2      243.71      240.32     13.95 o 
   2   8   2       55.48       44.80      9.18 o 
   3   8   2        2.92       -4.41      6.70 o 
   4   8   2        6.73        6.61      6.98 o 
   5   8   2       12.04        8.35      7.99 o 
   6   8   2        5.08       -8.54      8.54 o 
   7   8   2        8.28        3.12      8.35 o 
   8   8   2       26.44       28.73      8.90 o 
   9   8   2        0.09       -6.33      7.89 o 
  10   8   2        0.37       -9.64      9.64 o 
 -11   9   2       21.25       25.98      9.55 o 
 -10   9   2       57.92       45.90     13.03 o 
  -9   9   2      211.70      225.45     17.07 o 
  -8   9   2      263.30      250.05     17.90 o 
  -7   9   2      131.30      142.56     14.23 o 
  -6   9   2       20.44       12.76      8.17 o 
  -5   9   2       42.66       50.30      9.09 o 
  -4   9   2        5.51       -7.25      7.25 o 
  -3   9   2       76.42       81.24     10.46 o 
  -2   9   2      843.36      818.99     25.70 o 
  -1   9   2      903.97      854.79     26.16 o 
   0   9   2      149.42      138.67      8.79 o 
   1   9   2       17.12       13.49      7.62 o 
   2   9   2        7.47        3.49      6.98 o 
   3   9   2        3.87        4.96      6.61 o 
   4   9   2        0.73       -0.73      6.79 o 
   5   9   2       81.86       97.30     11.57 o 
   6   9   2       35.20       34.42     10.10 o 
   7   9   2       19.06        8.72     10.10 o 
   8   9   2       17.94       19.37     10.01 o 
   9   9   2       36.87       51.13     11.20 o 
  -9  10   2        0.57       -9.82      9.82 o 
  -8  10   2       13.75       19.28      9.73 o 
  -7  10   2      192.59      199.93     16.06 o 
  -6  10   2      293.96      331.10     20.47 o 
  -5  10   2      186.68      178.17     16.34 o 
  -4  10   2       68.44       77.02     12.21 o 
  -3  10   2      295.04      270.61     18.91 o 
  -2  10   2        3.49       -3.76      9.09 o 
  -1  10   2      126.86      132.64     12.39 o 
   0  10   2        1.43        2.78      6.06 o 
   1  10   2       10.93       17.62      5.60 o 
   2  10   2      296.84      311.00     18.27 o 
   3  10   2       77.32       81.97     11.66 o 
   4  10   2       84.36       89.13     12.21 o 
   5  10   2        4.35        0.00      7.34 o 
   6  10   2        6.90       20.93      8.63 o 
   7  10   2        0.03       -8.26      8.26 o 
   8  10   2       93.61      101.16     14.78 o 
  -8  11   2       64.71       68.11     12.94 o 
  -7  11   2       29.90       32.13     10.01 o 
  -6  11   2       22.89        8.45      9.91 o 
  -5  11   2        4.02       12.76      7.80 o 
  -4  11   2      134.81      108.87     14.60 o 
  -3  11   2       39.30       19.92     11.02 o 
  -2  11   2       15.13       10.28      8.35 o 
  -1  11   2       34.38       39.29      9.55 o 
   0  11   2       50.93       65.05      6.55 o 
   1  11   2        5.33        7.80      7.53 o 
   2  11   2        0.58        2.66      9.00 o 
   3  11   2       77.51       45.16     12.39 o 
   4  11   2      256.60      271.90     19.55 o 
   5  11   2      201.18      227.01     18.91 o 
   6  11   2      109.96      102.72     15.97 o 
  -5  12   2       62.87       70.04     13.77 o 
  -4  12   2      203.45      191.39     19.46 o 
  -3  12   2       56.39       53.61     13.13 o 
  -2  12   2        0.62       -3.86      9.82 o 
  -1  12   2       11.66        8.63      9.27 o 
   0  12   2       47.66       55.75      7.81 o 
   1  12   2      105.46      112.72     15.15 o 
   2  12   2      107.97      137.23     16.25 o 
   3  12   2      185.70      197.73     18.08 o 
 -16   1   3       19.73       22.40     10.74 o 
 -15   1   3       66.37       35.16     13.31 o 
 -14   1   3       34.45       45.35     11.66 o 
 -13   1   3       96.45      123.92     12.39 o 
 -12   1   3      157.48      148.07     12.67 o 
 -11   1   3       39.69       42.50      8.63 o 
 -10   1   3        4.08        2.20      5.51 o 
  -9   1   3       28.24       30.38      6.15 o 
  -8   1   3      118.57      127.32      8.72 o 
  -7   1   3       93.88       92.71      7.25 o 
  -6   1   3     2200.75     2402.82     29.28 o 
  -5   1   3      716.66      831.11     16.25 o 
  -4   1   3       74.17       84.45      5.60 o 
  -3   1   3       31.69       28.73      3.58 o 
  -2   1   3       70.00       64.81      4.77 o 
  -1   1   3       27.40       24.33      3.49 o 
   0   1   3      106.19       87.52      3.79 o 
   1   1   3      249.17      280.52      9.09 o 
   2   1   3     1779.60     1807.26     23.41 o 
   3   1   3        0.02       -4.04      4.04 o 
   4   1   3     1885.06     1976.89     28.46 o 
   5   1   3     3449.83     3464.79     39.47 o 
   6   1   3      275.60      289.70     13.68 o 
   7   1   3       70.79       55.72      8.81 o 
   8   1   3       14.54       19.64      6.61 o 
   9   1   3      105.01       96.75     10.65 o 
  10   1   3       13.07        0.73      8.08 o 
  11   1   3        2.13        2.48      6.79 o 
  12   1   3        3.08       -3.58      8.63 o 
  13   1   3        1.95       -5.87      9.36 o 
 -15   2   3        4.77        2.85      9.09 o 
 -14   2   3        3.51       -0.83      6.88 o 
 -13   2   3       64.86       61.23     10.28 o 
 -12   2   3      240.26      245.83     15.97 o 
 -11   2   3       67.22       67.56      9.00 o 
 -10   2   3       92.36       74.81      7.99 o 
  -9   2   3      178.73      171.29     10.65 o 
  -8   2   3       12.07        4.50      6.61 o 
  -7   2   3      357.67      341.38     12.67 o 
  -6   2   3        5.51       -3.21      3.95 o 
  -5   2   3      566.94      599.05     14.50 o 
  -4   2   3     1392.18     1464.77     21.02 o 
  -3   2   3     2054.48     2092.74     23.87 o 
  -2   2   3     2062.19     2119.82     23.41 o 
  -1   2   3     1523.03     1513.05     19.64 o 
   0   2   3        8.68        6.39      2.26 o 
   1   2   3      720.44      749.69     15.05 o 
   2   2   3       59.16       63.98      5.78 o 
   3   2   3      764.82      845.52     17.81 o 
   4   2   3      208.10      207.09     10.10 o 
   5   2   3     1060.11      965.04     22.31 o 
   6   2   3      202.60      200.76     11.75 o 
   7   2   3      139.21      127.96     10.46 o 
   8   2   3      614.76      664.59     22.03 o 
   9   2   3        2.11        5.42      6.88 o 
  10   2   3      106.02      108.78     13.68 o 
  11   2   3      133.28      141.64     13.95 o 
  12   2   3       32.08       20.93     10.46 o 
  13   2   3        0.02        4.04      7.62 o 
 -15   3   3        0.04       -6.70      9.36 o 
 -14   3   3       22.85       18.45     10.19 o 
 -13   3   3      231.26      244.45     17.62 o 
 -12   3   3       85.65       97.12     12.39 o 
 -11   3   3      159.26      150.91     12.85 o 
 -10   3   3      865.33      835.33     25.15 o 
  -9   3   3      190.57      168.17     11.38 o 
  -8   3   3      412.13      369.66     14.60 o 
  -7   3   3      681.58      668.91     17.90 o 
  -6   3   3      760.32      746.84     17.90 o 
  -5   3   3      969.51     1055.00     20.10 o 
  -4   3   3     1421.33     1571.44     23.13 o 
  -3   3   3     2551.80     2927.24     30.20 o 
  -2   3   3     3189.55     3354.82     31.67 o 
  -1   3   3     1043.80     1032.42     17.81 o 
   0   3   3      376.93      342.67      7.59 o 
   1   3   3      224.66      218.75      9.09 o 
   2   3   3      271.92      244.17     10.10 o 
   3   3   3       25.82       27.08      5.69 o 
   4   3   3      379.16      385.17     13.68 o 
   5   3   3      146.73      146.50     10.28 o 
   6   3   3      190.85      180.01     11.29 o 
   7   3   3      598.78      556.28     20.93 o 
   8   3   3      553.50      523.14     21.57 o 
   9   3   3      257.87      249.96     16.52 o 
  10   3   3        5.66       13.13      7.53 o 
  11   3   3       81.28       58.75     11.38 o 
  12   3   3        0.13        3.76      8.45 o 
 -15   4   3       74.04       96.57     13.22 o 
 -14   4   3        3.72        7.25      8.17 o 
 -13   4   3      123.51      109.88     13.03 o 
 -12   4   3       99.23      110.80     11.93 o 
 -11   4   3       10.51        1.38      7.62 o 
 -10   4   3      208.79      212.23     14.14 o 
  -9   4   3      325.98      332.02     15.42 o 
  -8   4   3        4.57        8.26      5.78 o 
  -7   4   3       96.83       97.67      8.72 o 
  -6   4   3      506.90      498.35     15.61 o 
  -5   4   3     1702.22     1787.70     27.35 o 
  -4   4   3      873.40     1099.43     21.02 o 
  -3   4   3     1536.71     1578.50     24.51 o 
  -2   4   3       83.59      105.56      7.07 o 
  -1   4   3      380.23      407.94     12.76 o 
   0   4   3       34.08       49.73      3.83 o 
   1   4   3      128.80      117.77      7.80 o 
   2   4   3     1320.94     1325.52     24.05 o 
   3   4   3       28.15       35.98      6.06 o 
   4   4   3        0.09        0.92      4.22 o 
   5   4   3        3.29        5.51      5.32 o 
   6   4   3      117.77      108.41     10.37 o 
   7   4   3       26.95       29.83      7.89 o 
   8   4   3       10.08       11.38      6.33 o 
   9   4   3       11.16       16.89      8.08 o 
  10   4   3       20.96       27.45      9.18 o 
  11   4   3        8.35       -1.74      9.09 o 
  12   4   3        0.38       -8.72      9.00 o 
 -14   5   3       10.03       21.94      8.72 o 
 -13   5   3       10.40       11.38      9.18 o 
 -12   5   3       20.59        1.56      9.27 o 
 -11   5   3      223.94      215.17     15.79 o 
 -10   5   3      185.70      174.23     13.40 o 
  -9   5   3      333.70      323.58     16.80 o 
  -8   5   3       91.14      109.14      9.82 o 
  -7   5   3      152.43      132.83     10.92 o 
  -6   5   3        7.79       13.03      5.23 o 
  -5   5   3       94.16       95.28      8.08 o 
  -4   5   3      395.40      416.75     14.23 o 
  -3   5   3      528.75      591.43     16.34 o 
  -2   5   3      551.66      641.19     16.98 o 
  -1   5   3      245.48      240.69     10.74 o 
   0   5   3       10.50        7.44      4.22 o 
   1   5   3      118.72      115.11      8.26 o 
   2   5   3     1130.66     1137.15     24.14 o 
   3   5   3       55.85       65.36      7.80 o 
   4   5   3        5.78        4.04      5.32 o 
   5   5   3       28.54       35.80      6.98 o 
   6   5   3        5.43        5.42      6.33 o 
   7   5   3        0.05        3.95      5.78 o 
   8   5   3        5.04        9.27      7.25 o 
   9   5   3       48.54       40.48      9.09 o 
  10   5   3        0.05        4.22      6.52 o 
  11   5   3        1.10       12.03      7.25 o 
  12   5   3        4.27       -1.01      9.18 o 
 -14   6   3       16.83        2.02     10.56 o 
 -13   6   3       35.73       43.51      9.55 o 
 -12   6   3        0.14       -6.79      8.81 o 
 -11   6   3        6.01        3.95      7.16 o 
 -10   6   3       90.68       78.48     10.83 o 
  -9   6   3      201.92      196.62     13.86 o 
  -8   6   3       27.70       26.71      7.89 o 
  -7   6   3        1.39        1.74      6.61 o 
  -6   6   3        9.73       -4.31      6.33 o 
  -5   6   3      126.06      134.75      9.91 o 
  -4   6   3       22.91        7.34      6.06 o 
  -3   6   3       16.99        8.90      5.42 o 
  -2   6   3        0.76        5.51      4.22 o 
  -1   6   3       41.49       47.27      6.15 o 
   0   6   3        4.70        5.92      3.41 o 
   1   6   3        0.46       -2.85      5.14 o 
   2   6   3       54.54       47.18      7.71 o 
   3   6   3        6.71        0.00      5.51 o 
   4   6   3        4.86        2.29      4.50 o 
   5   6   3        0.53        7.25      5.32 o 
   6   6   3        5.26       -0.64      7.16 o 
   7   6   3       40.64       33.96      9.82 o 
   8   6   3       28.47       15.33     10.01 o 
   9   6   3        1.37        0.83      6.52 o 
  10   6   3       25.95       22.58     10.65 o 
  11   6   3        0.71        1.01      9.00 o 
 -13   7   3       12.23       15.79      7.89 o 
 -12   7   3        0.80        6.43      7.16 o 
 -11   7   3       45.53       44.98      9.27 o 
 -10   7   3        5.48        7.07      7.34 o 
  -9   7   3       45.78       42.59      9.82 o 
  -8   7   3      186.92      195.61     13.49 o 
  -7   7   3        6.52       -3.21      6.52 o 
  -6   7   3      212.50      194.05     12.48 o 
  -5   7   3       12.43        9.27      6.43 o 
  -4   7   3        7.46       14.50      5.51 o 
  -3   7   3       59.24       64.26      7.80 o 
  -2   7   3      114.29      107.86      9.73 o 
  -1   7   3      352.23      370.58     15.33 o 
   0   7   3      140.95      126.67      8.81 o 
   1   7   3     1215.20     1204.90     28.18 o 
   2   7   3      723.77      683.14     22.31 o 
   3   7   3        7.92        7.16      6.24 o 
   4   7   3      420.24      433.82     18.63 o 
   5   7   3      224.45      212.87     14.50 o 
   6   7   3       39.86       43.05      8.26 o 
   7   7   3      116.55      120.89     11.93 o 
   8   7   3       87.82      113.46     13.13 o 
   9   7   3        0.02       -8.54      8.54 o 
  10   7   3        0.25       -3.86      8.63 o 
 -12   8   3        8.35        4.96      9.27 o 
 -11   8   3       48.79       41.40     11.57 o 
 -10   8   3       93.68       88.49     12.85 o 
  -9   8   3       27.61       29.01      8.81 o 
  -8   8   3       22.52       23.50      8.35 o 
  -7   8   3      252.34      257.67     15.33 o 
  -6   8   3      772.04      702.51     24.60 o 
  -5   8   3      912.64      861.59     26.71 o 
  -4   8   3     1241.15     1206.46     29.74 o 
  -3   8   3     1085.85     1017.64     27.72 o 
  -2   8   3      580.88      546.18     20.84 o 
  -1   8   3      357.84      375.53     17.07 o 
   0   8   3       14.39       16.62      4.57 o 
   1   8   3      867.17      853.32     25.34 o 
   2   8   3      421.76      392.15     18.73 o 
   3   8   3      112.60      101.53     11.29 o 
   4   8   3       62.71       66.28      9.73 o 
   5   8   3      186.99      194.24     15.05 o 
   6   8   3       19.60        7.89      8.63 o 
   7   8   3        0.04       -3.40      7.53 o 
   8   8   3       43.27       37.73     10.56 o 
   9   8   3       16.09       21.20      9.00 o 
 -11   9   3        9.30      -10.01     11.02 o 
 -10   9   3       27.59       47.92     10.19 o 
  -9   9   3       33.27       31.94      9.18 o 
  -8   9   3       47.62       54.62     10.46 o 
  -7   9   3      106.20      112.63     12.94 o 
  -6   9   3      114.31      112.45     12.76 o 
  -5   9   3       13.01       16.25      6.88 o 
  -4   9   3       67.13       44.34     11.02 o 
  -3   9   3       10.69       16.80      6.70 o 
  -2   9   3       19.77       38.83      9.00 o 
  -1   9   3      364.07      361.12     18.82 o 
   0   9   3      107.37      110.93      8.44 o 
   1   9   3      147.84      154.12     13.13 o 
   2   9   3        2.06        3.67      7.07 o 
   3   9   3        3.15        3.76      6.88 o 
   4   9   3       23.18       22.86      8.81 o 
   5   9   3       39.55       41.31     10.37 o 
   6   9   3      112.27      104.37     12.94 o 
   7   9   3       22.84       29.47      9.91 o 
   8   9   3       46.76       48.93     12.76 o 
  -9  10   3        1.54       12.67      6.79 o 
  -8  10   3        6.42       13.95      8.08 o 
  -7  10   3       26.52       16.89      9.27 o 
  -6  10   3       49.36       64.16     11.02 o 
  -5  10   3        2.20        5.78      7.89 o 
  -4  10   3        0.48       -4.87      7.89 o 
  -3  10   3        4.60        0.00      8.26 o 
  -2  10   3       58.95       47.09     10.37 o 
  -1  10   3       37.28       27.45      9.00 o 
   0  10   3       49.83       40.14      6.88 o 
   1  10   3      106.56      114.56     12.39 o 
   2  10   3        8.41        6.52      9.45 o 
   3  10   3        1.05       10.10      7.44 o 
   4  10   3        3.58       22.77      8.17 o 
   5  10   3        6.95       19.19      7.89 o 
   6  10   3       15.99       33.51      9.91 o 
   7  10   3       44.01       37.36     11.93 o 
  -7  11   3        1.60       12.85      7.71 o 
  -6  11   3        0.77       10.46      8.35 o 
  -5  11   3        2.03       -0.92      9.82 o 
  -4  11   3       32.89       20.84     11.02 o 
  -3  11   3       26.04       34.79     11.02 o 
  -2  11   3       27.63       29.19      9.09 o 
  -1  11   3        0.03        3.49      7.99 o 
   0  11   3       17.58       13.48      6.24 o 
   1  11   3        1.01        2.66      7.80 o 
   2  11   3        8.58        6.43      9.09 o 
   3  11   3       29.40       29.19     10.10 o 
   4  11   3        0.89        3.86      9.73 o 
   5  11   3       26.11       35.43     11.84 o 
  -4  12   3       45.53       57.65     11.75 o 
  -3  12   3      102.01      109.69     15.70 o 
  -2  12   3       46.42       62.33     12.94 o 
  -1  12   3        1.48       -9.64      9.64 o 
   0  12   3       14.08       22.03      5.93 o 
   1  12   3        9.90        5.05     10.10 o 
 -16   0   4       82.11      105.01     14.04 o 
 -15   0   4        0.58       19.37      8.26 o 
 -14   0   4        1.97        2.48      7.80 o 
 -13   0   4      112.91      160.82     12.58 o 
 -12   0   4       67.95       62.88     10.19 o 
 -11   0   4      450.74      460.72     19.00 o 
 -10   0   4     1224.85     1181.86     28.00 o 
  -9   0   4     1766.00     1778.16     32.31 o 
  -8   0   4        1.37       -3.67      5.14 o 
  -7   0   4      702.08      752.63     18.45 o 
  -6   0   4      433.33      553.16     15.33 o 
  -5   0   4       51.14       57.46      6.06 o 
  -4   0   4     4396.11     4673.55     38.74 o 
  -3   0   4     3135.84     3371.99     32.04 o 
  -2   0   4      908.63      928.87     16.61 o 
  -1   0   4     2847.46     2840.31     29.10 o 
   0   0   4      326.79      377.30      7.95 o 
   1   0   4      882.88      907.76     17.90 o 
   2   0   4       55.63       61.32      6.06 o 
   3   0   4       95.69      117.13      7.89 o 
   4   0   4       20.59       30.84      5.23 o 
   5   0   4       35.40       38.65      6.43 o 
   6   0   4       49.51       54.34      8.17 o 
   7   0   4     1287.56     1239.32     30.29 o 
   8   0   4      233.35      213.70     15.15 o 
   9   0   4        0.47        4.41      7.16 o 
  10   0   4      105.21       95.10     12.58 o 
  11   0   4        8.08        9.73      9.18 o 
  12   0   4        0.04        6.79      7.99 o 
 -16   1   4        3.36        2.02      9.09 o 
 -15   1   4        4.44        2.75      8.63 o 
 -14   1   4      147.70      169.73     15.42 o 
 -13   1   4       18.43       10.01      8.45 o 
 -12   1   4       89.40       73.71     10.74 o 
 -11   1   4       24.18       18.27      7.80 o 
 -10   1   4       17.18        9.09      6.52 o 
  -9   1   4        1.93       -1.01      4.96 o 
  -8   1   4        4.78        7.80      4.04 o 
  -7   1   4      728.47      707.92     18.18 o 
  -6   1   4       14.75       -0.37      4.22 o 
  -5   1   4       36.99       44.70      5.42 o 
  -4   1   4      466.86      512.03     13.40 o 
  -3   1   4        0.33        2.39      3.21 o 
  -2   1   4      162.31      171.47      7.71 o 
  -1   1   4      619.18      569.59     13.49 o 
   0   1   4     1260.73     1203.98     14.15 o 
   1   1   4      917.30      894.17     17.90 o 
   2   1   4      417.55      392.88     12.85 o 
   3   1   4       38.79       32.50      5.32 o 
   4   1   4        7.31       -5.14      5.14 o 
   5   1   4       70.61       77.75      7.53 o 
   6   1   4       65.18       75.55      8.45 o 
   7   1   4      799.30      754.92     23.96 o 
   8   1   4      170.63      182.67     14.41 o 
   9   1   4       87.40       90.51     11.29 o 
  10   1   4        8.47        4.04      8.35 o 
  11   1   4        5.21        9.82      7.80 o 
  12   1   4        2.82        7.80      8.08 o 
 -15   2   4        4.71       11.29      7.99 o 
 -14   2   4       17.19       21.48      9.00 o 
 -13   2   4       88.92       85.19     10.65 o 
 -12   2   4        6.38       16.34      6.70 o 
 -11   2   4       59.20       73.53      9.36 o 
 -10   2   4        1.78        2.29      5.87 o 
  -9   2   4        0.65        6.88      4.50 o 
  -8   2   4        8.96       16.71      5.60 o 
  -7   2   4      159.46      176.52      9.91 o 
  -6   2   4      449.13      470.54     14.50 o 
  -5   2   4      802.51      917.03     18.91 o 
  -4   2   4      540.01      550.13     14.69 o 
  -3   2   4        8.62       15.05      3.95 o 
  -2   2   4      652.34      675.43     15.15 o 
  -1   2   4      149.88      140.81      7.62 o 
   0   2   4       25.67       20.46      3.04 o 
   1   2   4      243.71      262.17     10.37 o 
   2   2   4       37.37       44.25      5.42 o 
   3   2   4        6.39        4.13      4.04 o 
   4   2   4      458.26      474.30     16.34 o 
   5   2   4      161.94      161.28     11.02 o 
   6   2   4        8.93       14.50      5.32 o 
   7   2   4      305.02      269.33     15.70 o 
   8   2   4      124.65      126.13     11.57 o 
   9   2   4       44.97       48.74      9.91 o 
  10   2   4       32.31       24.78      9.45 o 
  11   2   4       49.91       47.00     10.28 o 
  12   2   4       14.97        7.89     11.20 o 
 -15   3   4       13.33       16.43      9.73 o 
 -14   3   4       11.89       14.14      9.09 o 
 -13   3   4       99.66      106.39     12.21 o 
 -12   3   4        6.01       -2.20      7.99 o 
 -11   3   4      123.45      139.25     12.85 o 
 -10   3   4       77.02       67.01      9.45 o 
  -9   3   4       71.29       68.20      8.63 o 
  -8   3   4       14.48       26.25      5.60 o 
  -7   3   4        1.95        7.80      3.76 o 
  -6   3   4        0.01       -2.94      4.50 o 
  -5   3   4      112.02      132.28      8.81 o 
  -4   3   4      308.98      367.73     12.48 o 
  -3   3   4      166.98      167.16      8.63 o 
  -2   3   4      276.81      311.09     11.11 o 
  -1   3   4       35.75       38.74      5.42 o 
   0   3   4      522.38      562.03     10.90 o 
   1   3   4       82.93       78.21      6.98 o 
   2   3   4       20.71       30.29      5.23 o 
   3   3   4       26.03       45.71      6.15 o 
   4   3   4       17.26       19.46      5.87 o 
   5   3   4       10.95        2.11      6.24 o 
   6   3   4        6.91       11.11      6.15 o 
   7   3   4      301.04      287.32     16.71 o 
   8   3   4       96.35       83.26     10.74 o 
   9   3   4       54.61       54.25      9.82 o 
  10   3   4        6.07        5.14      8.54 o 
  11   3   4        0.04        4.68      9.09 o 
  12   3   4        0.01        5.05      8.90 o 
 -15   4   4        3.84      -10.46     10.46 o 
 -14   4   4        2.70       10.10      8.63 o 
 -13   4   4       50.86       53.70     10.83 o 
 -12   4   4        1.13       -8.45      8.63 o 
 -11   4   4      365.78      365.34     18.82 o 
 -10   4   4      273.24      264.92     15.51 o 
  -9   4   4     1109.30     1058.58     27.08 o 
  -8   4   4        4.21        6.52      5.78 o 
  -7   4   4      318.98      339.18     14.32 o 
  -6   4   4       43.70       66.37      6.52 o 
  -5   4   4      315.42      305.03     12.85 o 
  -4   4   4     1679.30     1769.62     28.27 o 
  -3   4   4      125.97      103.82      8.45 o 
  -2   4   4     1118.11     1202.24     22.86 o 
  -1   4   4      200.97      177.26      9.55 o 
   0   4   4      343.18      421.08     15.93 o 
   1   4   4       89.98       84.36      7.44 o 
   2   4   4       60.97       58.93      6.61 o 
   3   4   4       45.09       40.67      6.79 o 
   4   4   4       31.17       28.27      6.24 o 
   5   4   4       36.95       30.20      7.25 o 
   6   4   4        2.57       -3.76      6.61 o 
   7   4   4        5.66       -2.75      8.17 o 
   8   4   4       13.73       -2.94      7.71 o 
   9   4   4       37.29       23.41     10.10 o 
  10   4   4       90.09       96.94     12.48 o 
  11   4   4       95.81      101.80     15.05 o 
 -14   5   4      194.17      241.14     17.90 o 
 -13   5   4      408.10      404.63     22.49 o 
 -12   5   4      198.23      218.29     16.16 o 
 -11   5   4       56.40       47.09     11.11 o 
 -10   5   4      137.65      125.39     12.48 o 
  -9   5   4      125.81      145.68     10.74 o 
  -8   5   4       23.03       31.85      7.89 o 
  -7   5   4     1692.39     1634.31     32.22 o 
  -6   5   4      121.58      137.14      9.91 o 
  -5   5   4      321.38      323.85     13.77 o 
  -4   5   4       26.36       24.60      5.78 o 
  -3   5   4      136.57      164.13     10.10 o 
  -2   5   4      712.52      781.54     20.29 o 
  -1   5   4      231.38      201.67     10.65 o 
   0   5   4      612.81      600.77     12.75 o 
   1   5   4      330.89      343.68     13.86 o 
   2   5   4      309.54      297.14     13.59 o 
   3   5   4       16.01       22.86      5.60 o 
   4   5   4       17.68       10.83      6.43 o 
   5   5   4       47.87       44.25      8.35 o 
   6   5   4       78.31       84.45     10.46 o 
   7   5   4      121.40      106.02     13.03 o 
   8   5   4       34.78       62.60      9.45 o 
   9   5   4        5.03       -1.74      8.26 o 
  10   5   4        0.26       -9.18      9.18 o 
  11   5   4        4.36      -11.02     11.02 o 
 -14   6   4        7.46       23.22      8.81 o 
 -13   6   4       42.72       41.95     11.75 o 
 -12   6   4        0.80       -8.17      8.17 o 
 -11   6   4       32.89       35.98      8.17 o 
 -10   6   4       83.42       89.13     11.66 o 
  -9   6   4      174.26      175.42     13.68 o 
  -8   6   4        2.25        1.93      6.61 o 
  -7   6   4      654.57      576.47     20.84 o 
  -6   6   4       51.41       54.89      7.71 o 
  -5   6   4      127.58      129.06     10.28 o 
  -4   6   4      380.13      390.22     15.33 o 
  -3   6   4      796.62      800.91     21.85 o 
  -2   6   4      632.17      618.70     19.37 o 
  -1   6   4      611.14      543.88     18.54 o 
   0   6   4      358.19      358.36     10.84 o 
   1   6   4       39.39       33.69      6.98 o 
   2   6   4        1.20        2.20      5.78 o 
   3   6   4      288.43      288.69     15.15 o 
   4   6   4     1119.75     1097.96     29.10 o 
   5   6   4      265.52      265.84     14.96 o 
   6   6   4        1.26       -8.08      8.08 o 
   7   6   4       32.59       32.50      8.72 o 
   8   6   4        1.18        3.30      7.25 o 
   9   6   4        8.23       13.49      9.00 o 
  10   6   4       30.47       35.07      9.55 o 
 -13   7   4        5.44       15.88      7.16 o 
 -12   7   4        9.92        2.75      9.73 o 
 -11   7   4        0.10       -7.71      8.81 o 
 -10   7   4       32.69       38.65      8.81 o 
  -9   7   4       70.13       61.78      9.55 o 
  -8   7   4      185.20      190.57     13.77 o 
  -7   7   4       31.83       23.41      7.34 o 
  -6   7   4       40.94       41.40      7.62 o 
  -5   7   4        0.55       -6.06      6.06 o 
  -4   7   4       67.85       75.18      9.55 o 
  -3   7   4      118.36      111.35      9.82 o 
  -2   7   4      183.74      181.57     11.93 o 
  -1   7   4      915.20      867.74     24.51 o 
   0   7   4      104.84      102.63      7.57 o 
   1   7   4      555.08      512.95     19.64 o 
   2   7   4      204.85      244.27     14.96 o 
   3   7   4       26.09       26.16      6.52 o 
   4   7   4       36.03       24.88      8.81 o 
   5   7   4        5.11        2.94      7.07 o 
   6   7   4        0.51        2.29      6.52 o 
   7   7   4       67.91       75.18     11.38 o 
   8   7   4       16.98       26.90      9.27 o 
   9   7   4       18.26       33.69      9.64 o 
 -12   8   4        3.98        0.00      9.73 o 
 -11   8   4        4.36       12.12      8.26 o 
 -10   8   4       11.23        2.66     10.19 o 
  -9   8   4      116.71      117.96     13.03 o 
  -8   8   4        2.79       -2.29      7.25 o 
  -7   8   4       33.12       35.62      7.53 o 
  -6   8   4        5.05        3.58      7.53 o 
  -5   8   4        0.84       34.97      7.80 o 
  -4   8   4        1.09       -4.04      6.52 o 
  -3   8   4        9.44        3.95      7.34 o 
  -2   8   4       53.33       47.46      9.55 o 
  -1   8   4       26.62       29.37      7.53 o 
   0   8   4        0.12        3.31      4.19 o 
   1   8   4       22.89       18.27      8.08 o 
   2   8   4      143.05      138.33     13.03 o 
   3   8   4      289.16      314.40     17.90 o 
   4   8   4      155.05      152.56     13.86 o 
   5   8   4       24.47       41.86      9.00 o 
   6   8   4        0.12        5.14      6.88 o 
   7   8   4       11.00        3.67      8.17 o 
   8   8   4        2.87       16.43      7.44 o 
 -11   9   4        2.87       -1.01      9.82 o 
 -10   9   4        3.36       -5.69      8.45 o 
  -9   9   4        1.63        8.17      6.79 o 
  -8   9   4       81.82       92.99     11.38 o 
  -7   9   4       73.32       73.34     11.38 o 
  -6   9   4       56.98       62.60     11.20 o 
  -5   9   4        6.16       15.33      6.06 o 
  -4   9   4      155.19      136.41     13.03 o 
  -3   9   4      100.05       90.05     11.66 o 
  -2   9   4      247.47      233.89     15.24 o 
  -1   9   4      340.56      333.67     18.18 o 
   0   9   4      439.76      479.14     32.59 o 
   1   9   4      380.49      406.83     19.55 o 
   2   9   4      202.48      187.35     15.15 o 
   3   9   4       47.74       53.42     10.46 o 
   4   9   4       18.90       17.72      9.55 o 
   5   9   4        0.31        9.73      7.16 o 
   6   9   4        5.91       15.88      8.81 o 
   7   9   4       42.05       37.45     11.66 o 
  -9  10   4      108.53      124.11     13.77 o 
  -8  10   4        8.62       12.39      8.72 o 
  -7  10   4        0.00       -2.75      8.17 o 
  -6  10   4        1.02        2.66      7.62 o 
  -5  10   4       83.96       83.17     10.10 o 
  -4  10   4      235.41      235.18     17.62 o 
  -3  10   4      403.28      426.66     21.66 o 
  -2  10   4      104.05       80.69     11.66 o 
  -1  10   4       46.33       38.83     10.46 o 
   0  10   4       77.85       86.80      8.21 o 
   1  10   4       12.93       16.16      8.63 o 
   2  10   4       73.84       67.84     12.03 o 
   3  10   4        0.10       -8.90      8.90 o 
   4  10   4       44.65       51.31     12.76 o 
   5  10   4       59.76       47.64     11.75 o 
  -7  11   4       26.85       37.36     10.28 o 
  -6  11   4       80.92       92.07     12.39 o 
  -5  11   4       73.16       84.08     13.22 o 
  -4  11   4       33.30       38.46     10.74 o 
  -3  11   4        0.12        0.92      8.26 o 
  -2  11   4       10.37       22.12     10.10 o 
  -1  11   4       76.16       81.24     12.30 o 
   0  11   4       45.05       50.14      7.51 o 
   1  11   4       34.03       38.83      9.82 o 
   2  11   4       53.90       50.30     12.03 o 
   3  11   4       20.37       15.97      9.91 o 
 -15   1   5       95.85      116.58     12.58 o 
 -14   1   5      231.93      214.43     16.71 o 
 -13   1   5       21.85       34.61      8.26 o 
 -12   1   5      175.42      192.77     14.69 o 
 -11   1   5       46.09       35.43      8.54 o 
 -10   1   5       16.83       27.54      6.15 o 
  -9   1   5       17.65       11.47      6.52 o 
  -8   1   5       62.93       60.58      7.62 o 
  -7   1   5     1406.54     1443.84     27.35 o 
  -6   1   5       52.85       53.70      5.87 o 
  -5   1   5      416.62      387.01     13.77 o 
  -4   1   5      801.32      807.15     18.54 o 
  -3   1   5     1610.49     1749.88     26.62 o 
  -2   1   5       17.33       15.79      4.41 o 
  -1   1   5      392.21      386.55     13.59 o 
   0   1   5        6.49       15.37      3.34 o 
   1   1   5      368.69      354.14     13.40 o 
   2   1   5       23.44       24.69      4.96 o 
   3   1   5       85.99       84.18      7.80 o 
   4   1   5       45.88       52.14      6.61 o 
   5   1   5        0.70        4.04      5.60 o 
   6   1   5      187.03      186.89     13.40 o 
   7   1   5       32.80       27.35      8.63 o 
   8   1   5       83.99       91.52     10.92 o 
   9   1   5       18.71        4.13      8.54 o 
  10   1   5       38.52       25.15     10.19 o 
  11   1   5        3.17       11.75      8.63 o 
 -15   2   5        0.51        0.92      8.81 o 
 -14   2   5        1.42        9.64      7.71 o 
 -13   2   5        9.18       19.28      7.89 o 
 -12   2   5      360.06      344.23     18.91 o 
 -11   2   5        8.58       15.42      7.34 o 
 -10   2   5       67.19       61.41      9.00 o 
  -9   2   5      351.61      373.33     16.06 o 
  -8   2   5      976.28      982.85     24.69 o 
  -7   2   5      130.65      141.82      9.45 o 
  -6   2   5      463.98      545.26     16.61 o 
  -5   2   5      146.69      153.66      8.90 o 
  -4   2   5      155.25      138.70      8.26 o 
  -3   2   5      126.68      159.72      9.00 o 
  -2   2   5     1306.86     1259.98     23.50 o 
  -1   2   5     1049.01      997.26     20.84 o 
   0   2   5      910.69      951.96     14.99 o 
   1   2   5      276.49      283.55     12.48 o 
   2   2   5        8.82        0.92      5.05 o 
   3   2   5      480.98      473.11     17.53 o 
   4   2   5       54.04       70.41      7.53 o 
   5   2   5      123.59      114.84     10.83 o 
   6   2   5       17.50       12.76      7.53 o 
   7   2   5        4.05        2.85      6.61 o 
   8   2   5       17.58        6.15      7.99 o 
   9   2   5      123.84      117.77     13.95 o 
  10   2   5      146.84      146.69     16.25 o 
  11   2   5       49.62       57.56     11.29 o 
 -15   3   5        1.34       -8.81      9.09 o 
 -14   3   5        4.70       11.66      7.71 o 
 -13   3   5       46.41       36.35     10.19 o 
 -12   3   5        0.42       -0.73      6.88 o 
 -11   3   5      448.05      446.12     20.38 o 
 -10   3   5      458.42      468.89     19.28 o 
  -9   3   5        2.97       -2.94      6.52 o 
  -8   3   5      206.28      246.93     13.13 o 
  -7   3   5      227.63      213.15     12.12 o 
  -6   3   5      162.01      153.57     10.46 o 
  -5   3   5       61.26       56.27      6.15 o 
  -4   3   5       62.55       49.75      6.43 o 
  -3   3   5      671.63      719.49     18.54 o 
  -2   3   5      264.26      277.31     11.75 o 
  -1   3   5      575.50      560.13     16.52 o 
   0   3   5     1023.75     1027.91     31.67 o 
   1   3   5     1437.94     1440.44     27.72 o 
   2   3   5      165.50      150.82     10.01 o 
   3   3   5      216.24      213.97     11.93 o 
   4   3   5        4.61        5.05      5.23 o 
   5   3   5       35.42       40.39      8.08 o 
   6   3   5       80.04       62.51     10.65 o 
   7   3   5      108.18       96.29     12.03 o 
   8   3   5       32.23       31.58      8.54 o 
   9   3   5       54.15       51.50     11.47 o 
  10   3   5      161.51      140.17     16.06 o 
  11   3   5       23.14       15.24     11.57 o 
 -15   4   5       14.65       39.38      9.73 o 
 -14   4   5       14.98       21.48      8.81 o 
 -13   4   5       90.56       84.18     11.20 o 
 -12   4   5        2.00       14.23      6.70 o 
 -11   4   5      498.88      447.59     20.65 o 
 -10   4   5      552.66      576.56     22.40 o 
  -9   4   5        3.43       -1.29      6.43 o 
  -8   4   5      138.86      151.46     11.20 o 
  -7   4   5      671.95      708.93     21.39 o 
  -6   4   5       32.58       25.06      5.87 o 
  -5   4   5      221.64      221.23     12.39 o 
  -4   4   5      282.15      298.52     13.49 o 
  -3   4   5      585.08      583.91     17.99 o 
  -2   4   5      631.71      587.49     17.53 o 
  -1   4   5      117.90      112.72      8.72 o 
   0   4   5        6.60       20.16      3.52 o 
   1   4   5        3.69        8.45      4.96 o 
   2   4   5        3.54        5.23      5.42 o 
   3   4   5        0.22       -5.87      5.87 o 
   4   4   5      171.62      190.02     12.12 o 
   5   4   5        2.15       -6.43      7.16 o 
   6   4   5       42.96       41.95      9.55 o 
   7   4   5       18.60       32.59      7.44 o 
   8   4   5        0.03        1.65      7.07 o 
   9   4   5        4.91       23.22      8.26 o 
  10   4   5        5.81       -3.86     10.19 o 
 -14   5   5        0.27        0.00      6.79 o 
 -13   5   5       24.63       27.08     10.37 o 
 -12   5   5        6.76        7.53      7.53 o 
 -11   5   5       50.09       46.45     10.19 o 
 -10   5   5        0.72        7.16      7.16 o 
  -9   5   5        0.55        3.40      5.60 o 
  -8   5   5        4.47        7.53      6.88 o 
  -7   5   5      585.65      597.40     20.75 o 
  -6   5   5      318.38      306.59     14.78 o 
  -5   5   5      239.78      246.56     12.39 o 
  -4   5   5       16.56        1.01      5.87 o 
  -3   5   5       35.96       30.02      7.16 o 
  -2   5   5        0.00        9.64      3.76 o 
  -1   5   5        9.28        6.15      4.87 o 
   0   5   5        2.38        0.60      7.62 o 
   1   5   5      158.04      141.64     11.29 o 
   2   5   5      156.25      150.27     11.38 o 
   3   5   5      104.49      100.42      9.91 o 
   4   5   5      170.95      179.92     13.13 o 
   5   5   5        2.93       -3.49      7.99 o 
   6   5   5       59.62       57.92      9.45 o 
   7   5   5       34.75       37.64      9.00 o 
   8   5   5        7.10       -9.91      9.91 o 
   9   5   5        2.20       21.48      7.89 o 
  10   5   5        9.26        9.09      9.36 o 
 -13   6   5       20.53        0.92      9.91 o 
 -12   6   5       40.90       34.61      9.09 o 
 -11   6   5      191.07      154.40     15.42 o 
 -10   6   5      116.63      105.66     11.93 o 
  -9   6   5       70.21       52.78     10.01 o 
  -8   6   5       17.91        6.79      7.62 o 
  -7   6   5      241.56      222.97     14.78 o 
  -6   6   5      578.80      581.06     20.84 o 
  -5   6   5      146.84      146.78     11.38 o 
  -4   6   5      174.08      189.37     12.48 o 
  -3   6   5       15.02        2.85      6.52 o 
  -2   6   5      154.37      146.78     10.83 o 
  -1   6   5      304.02      293.28     14.96 o 
   0   6   5        3.22       -4.34      4.61 o 
   1   6   5      270.63      250.78     14.60 o 
   2   6   5        0.00        8.17      5.32 o 
   3   6   5        4.88       -3.95      7.71 o 
   4   6   5        0.19        7.71      6.61 o 
   5   6   5        0.29       -5.23      8.08 o 
   6   6   5       36.20       52.51     10.46 o 
   7   6   5        7.59        4.22      9.09 o 
   8   6   5        1.17        6.43      9.00 o 
   9   6   5        5.93        2.94      9.18 o 
 -13   7   5       21.77       26.35     11.75 o 
 -12   7   5       28.95       29.37     10.37 o 
 -11   7   5       10.73       22.21      7.25 o 
 -10   7   5       14.59        5.05     10.01 o 
  -9   7   5        2.01       -7.89      8.26 o 
  -8   7   5       75.76       75.82     11.20 o 
  -7   7   5      180.18      141.64     12.58 o 
  -6   7   5       56.70       49.57     10.56 o 
  -5   7   5      250.05      241.05     14.96 o 
  -4   7   5      323.47      336.61     16.61 o 
  -3   7   5        1.57        3.76      6.61 o 
  -2   7   5        2.06       12.03      6.43 o 
  -1   7   5      350.11      315.13     16.61 o 
   0   7   5      227.21      232.46     17.07 o 
   1   7   5      789.79      820.83     26.35 o 
   2   7   5      311.48      306.96     17.26 o 
   3   7   5      264.30      274.83     16.98 o 
   4   7   5      368.77      365.53     20.10 o 
   5   7   5        2.00       12.12      8.26 o 
   6   7   5      263.21      285.30     19.09 o 
   7   7   5      127.58      111.44     16.06 o 
   8   7   5       41.82       35.16     11.75 o 
 -12   8   5        1.89        7.16      9.00 o 
 -11   8   5       66.69       65.08     11.57 o 
 -10   8   5      133.33      128.33     14.96 o 
  -9   8   5        3.37       -6.88      8.08 o 
  -8   8   5      221.71      208.74     16.06 o 
  -7   8   5      129.21      135.03     13.86 o 
  -6   8   5      167.81      146.69     12.67 o 
  -5   8   5       51.42       56.91      8.90 o 
  -4   8   5       96.51      105.11     11.11 o 
  -3   8   5      377.81      400.41     19.19 o 
  -2   8   5      205.65      188.73     14.04 o 
  -1   8   5       24.80       21.30      8.54 o 
   0   8   5       72.27       60.23      7.71 o 
   1   8   5       52.25       68.02      9.45 o 
   2   8   5       81.98       90.14     12.03 o 
   3   8   5      227.01      232.15     17.90 o 
   4   8   5      309.05      348.09     20.10 o 
   5   8   5       63.47       85.00     12.03 o 
   6   8   5        2.00        4.68      9.00 o 
   7   8   5       16.61        4.96      9.91 o 
 -10   9   5      179.93      202.41     17.72 o 
  -9   9   5        0.00       18.73      8.35 o 
  -8   9   5       23.67        1.84      9.91 o 
  -7   9   5      195.39      176.52     15.24 o 
  -6   9   5      115.96      100.79     13.86 o 
  -5   9   5       53.67       55.99      9.64 o 
  -4   9   5        6.62       -2.39      7.71 o 
  -3   9   5        7.89        6.33      7.07 o 
  -2   9   5       48.56       54.25      9.91 o 
  -1   9   5       66.31       79.86     10.92 o 
   0   9   5      133.95      127.97      9.67 o 
   1   9   5       85.02       96.75     10.92 o 
   2   9   5       69.37       61.59     12.30 o 
   3   9   5       80.31       99.78     12.67 o 
   4   9   5       11.14        8.17      9.36 o 
   5   9   5       13.49       12.39      9.73 o 
   6   9   5        3.85        8.08      7.89 o 
  -8  10   5       36.31       40.30     12.48 o 
  -7  10   5       11.65       24.69      8.81 o 
  -6  10   5       22.83       30.38      8.90 o 
  -5  10   5       21.73       15.33     10.28 o 
  -4  10   5        0.00       -8.81      8.81 o 
  -3  10   5        0.95       -7.07      8.81 o 
  -2  10   5       64.58       49.02     11.57 o 
  -1  10   5       33.43       14.96      8.81 o 
   0  10   5       29.37       34.27     14.69 o 
   1  10   5        2.40        9.09      6.88 o 
   2  10   5       48.71       37.36     10.10 o 
   3  10   5        9.79        2.94      9.91 o 
   4  10   5        0.16       -7.99      9.73 o 
  -5  11   5        0.32      -10.46     10.46 o 
  -4  11   5       23.61        2.94     11.20 o 
  -3  11   5       14.44       20.47      8.45 o 
  -2  11   5        2.16        1.01      8.35 o 
  -1  11   5       48.49       65.45     10.19 o 
   0  11   5       14.98       18.72      6.78 o 
   1  11   5        0.69       -3.03      8.72 o 
 -15   0   6        0.78       -5.78      9.73 o 
 -14   0   6      333.53      317.06     20.47 o 
 -13   0   6        0.11        8.17      6.52 o 
 -12   0   6      390.58      369.93     19.74 o 
 -11   0   6      292.12      280.71     15.97 o 
 -10   0   6      318.76      297.32     15.24 o 
  -9   0   6     1831.08     1759.98     35.43 o 
  -8   0   6      365.41      384.71     16.25 o 
  -7   0   6      822.57      855.80     22.86 o 
  -6   0   6      751.72      785.49     21.20 o 
  -5   0   6       22.64       26.80      5.51 o 
  -4   0   6       24.49       19.74      5.32 o 
  -3   0   6      190.90      201.95     10.56 o 
  -2   0   6      620.42      609.52     18.18 o 
  -1   0   6     1790.24     1835.80     30.75 o 
   0   0   6      746.15      788.71     14.93 o 
   1   0   6       73.20       60.31      7.71 o 
   2   0   6       60.93       68.30      7.80 o 
   3   0   6       46.28       52.32      8.17 o 
   4   0   6       39.91       35.16      7.25 o 
   5   0   6       58.25       33.51      9.18 o 
   6   0   6       42.67       43.42      9.45 o 
   7   0   6       71.28       78.03     10.46 o 
   8   0   6       21.29       21.85      8.08 o 
   9   0   6       15.49       13.68      9.91 o 
  10   0   6        7.99        2.02      8.17 o 
 -15   1   6        0.31      -10.28     10.28 o 
 -14   1   6        0.00        7.99      7.44 o 
 -13   1   6        0.02       -2.48      7.34 o 
 -12   1   6       61.83       63.43     10.10 o 
 -11   1   6      178.00      175.51     13.31 o 
 -10   1   6        6.89        1.29      6.52 o 
  -9   1   6        8.77       14.32      6.88 o 
  -8   1   6       39.42       36.53      7.16 o 
  -7   1   6        0.09       -0.55      5.23 o 
  -6   1   6      368.05      331.84     14.60 o 
  -5   1   6      591.24      533.70     17.26 o 
  -4   1   6      325.34      289.34     12.76 o 
  -3   1   6      134.93       90.42      8.72 o 
  -2   1   6       13.90       19.28      5.05 o 
  -1   1   6      163.77      165.87     10.28 o 
   0   1   6      180.89      174.91      7.69 o 
   1   1   6      387.93      348.64     14.87 o 
   2   1   6      612.91      612.73     19.74 o 
   3   1   6      266.09      277.77     14.60 o 
   4   1   6      301.64      313.20     15.79 o 
   5   1   6        7.88        7.89      7.07 o 
   6   1   6        0.00       -7.07      7.07 o 
   7   1   6        9.09       15.51      7.44 o 
   8   1   6       17.03       23.68      8.45 o 
   9   1   6       28.50       48.56      9.45 o 
  10   1   6       15.04       13.95      7.80 o 
 -15   2   6       27.89       39.20     10.37 o 
 -14   2   6        1.14       10.83      7.71 o 
 -13   2   6        6.11       18.36      7.80 o 
 -12   2   6      107.21       90.88     12.30 o 
 -11   2   6       30.53       24.14      8.08 o 
 -10   2   6       60.33       61.23      8.63 o 
  -9   2   6        0.28       -1.19      6.79 o 
  -8   2   6      571.25      578.95     20.10 o 
  -7   2   6       58.70       56.18      8.45 o 
  -6   2   6        0.20       -5.05      5.05 o 
  -5   2   6       21.11       19.92      5.42 o 
  -4   2   6       96.57       90.51      8.35 o 
  -3   2   6        0.29       -0.46      4.41 o 
  -2   2   6      137.67      121.63      9.45 o 
  -1   2   6      309.82      328.81     13.77 o 
   0   2   6       55.78       67.08      9.59 o 
   1   2   6       13.39       17.53      5.60 o 
   2   2   6        8.52        1.10      6.33 o 
   3   2   6      302.26      306.32     15.79 o 
   4   2   6        0.06       -7.34      7.34 o 
   5   2   6       69.55       65.63      9.09 o 
   6   2   6        0.46        1.47      6.33 o 
   7   2   6       12.90       18.27      7.25 o 
   8   2   6        4.91        4.31      8.08 o 
   9   2   6        2.79       13.95      7.07 o 
  10   2   6        0.09        0.00      9.55 o 
 -15   3   6        1.37       -1.01      8.45 o 
 -14   3   6       10.75       12.03      7.89 o 
 -13   3   6       18.81       17.99      6.79 o 
 -12   3   6       16.46       29.37      7.34 o 
 -11   3   6        0.82        4.41      6.98 o 
 -10   3   6      253.16      274.56     15.61 o 
  -9   3   6       27.92       35.62      8.26 o 
  -8   3   6      301.15      285.94     15.05 o 
  -7   3   6        2.90        7.34      5.32 o 
  -6   3   6      175.43      182.95     11.47 o 
  -5   3   6        0.96       -1.01      4.50 o 
  -4   3   6      150.24      134.66     10.65 o 
  -3   3   6       38.47       52.69      7.44 o 
  -2   3   6       24.71       33.60      5.69 o 
  -1   3   6      198.80      205.07     12.48 o 
   0   3   6      172.76      174.69      8.05 o 
   1   3   6       29.15       33.60      6.15 o 
   2   3   6      101.36      107.58     10.28 o 
   3   3   6       67.71       60.86      9.73 o 
   4   3   6       42.87       44.98      9.55 o 
   5   3   6       67.98       65.91     10.10 o 
   6   3   6        1.45        1.56      6.79 o 
   7   3   6        7.47        6.52      7.34 o 
   8   3   6        2.62       11.47      7.25 o 
   9   3   6        1.91        2.85      8.63 o 
 -14   4   6       42.34       43.24     10.65 o 
 -13   4   6        1.42       -7.16      8.90 o 
 -12   4   6        1.54       -4.96      7.62 o 
 -11   4   6        0.27       -2.29      8.54 o 
 -10   4   6        9.05       11.47      7.99 o 
  -9   4   6      546.75      588.50     22.03 o 
  -8   4   6      701.66      661.93     23.04 o 
  -7   4   6      369.49      332.11     16.71 o 
  -6   4   6      191.19      191.58     12.48 o 
  -5   4   6      100.18      102.26     10.28 o 
  -4   4   6      112.60      121.26     10.10 o 
  -3   4   6        1.08       -2.66      5.23 o 
  -2   4   6      475.88      426.75     16.80 o 
  -1   4   6        6.92       11.38      5.23 o 
   0   4   6        2.47       -0.70      6.15 o 
   1   4   6       45.10       36.44      8.17 o 
   2   4   6       15.40       15.79      6.33 o 
   3   4   6       45.97       43.79      8.54 o 
   4   4   6        3.15       -6.52      6.52 o 
   5   4   6       62.93       62.42     10.37 o 
   6   4   6        4.41       -3.95      7.53 o 
   7   4   6        2.35       13.59      7.44 o 
   8   4   6        2.96        9.18      7.99 o 
   9   4   6        1.14       -6.88      9.27 o 
 -14   5   6       16.28       15.05      9.64 o 
 -13   5   6       30.53       51.31     10.01 o 
 -12   5   6       54.69       72.15      9.91 o 
 -11   5   6      393.30      378.47     20.19 o 
 -10   5   6      261.90      241.88     17.44 o 
  -9   5   6       67.24       50.76      9.27 o 
  -8   5   6      135.17      134.48     12.48 o 
  -7   5   6       70.86       75.18      8.54 o 
  -6   5   6       59.84       51.13      8.35 o 
  -5   5   6      970.38      983.03     26.25 o 
  -4   5   6      433.92      426.85     17.17 o 
  -3   5   6      268.89      262.07     14.23 o 
  -2   5   6      114.39      116.21     10.83 o 
  -1   5   6        6.11       -6.98      6.98 o 
   0   5   6      487.86      509.50     13.76 o 
   1   5   6      360.97      375.99     17.62 o 
   2   5   6      349.33      346.71     17.72 o 
   3   5   6      172.35      164.50     14.69 o 
   4   5   6      200.85      206.54     14.23 o 
   5   5   6       59.60       53.70     10.83 o 
   6   5   6        1.21       -3.30      8.72 o 
   7   5   6        0.78        5.32      8.72 o 
   8   5   6       14.13        3.86      9.55 o 
 -13   6   6       10.43       11.84      8.72 o 
 -12   6   6        0.24       -8.26      8.26 o 
 -11   6   6        6.77        4.31      9.18 o 
 -10   6   6       50.13       47.18     10.10 o 
  -9   6   6       28.04       32.22      9.36 o 
  -8   6   6      315.70      342.76     17.44 o 
  -7   6   6       88.62      101.71     10.46 o 
  -6   6   6        0.19        4.68      5.51 o 
  -5   6   6      427.33      410.97     19.00 o 
  -4   6   6      719.00      693.60     23.68 o 
  -3   6   6      125.44      113.92     12.21 o 
  -2   6   6      229.97      204.79     13.86 o 
  -1   6   6      308.16      290.81     16.43 o 
   0   6   6      326.76      288.54     11.49 o 
   1   6   6        1.92       -3.40      5.78 o 
   2   6   6       19.01       27.54      7.62 o 
   3   6   6      134.75      143.84     13.03 o 
   4   6   6      148.10      127.59     13.13 o 
   5   6   6      152.79      174.23     14.23 o 
   6   6   6      268.91      259.69     19.55 o 
   7   6   6      194.33      165.87     17.44 o 
   8   6   6        4.14      -10.10     10.28 o 
 -12   7   6        7.62       16.71      8.90 o 
 -11   7   6       18.86       27.72      9.64 o 
 -10   7   6       33.13       32.31      9.09 o 
  -9   7   6       54.02       42.32     10.28 o 
  -8   7   6        0.02        0.00      7.25 o 
  -7   7   6       42.14       19.00      9.36 o 
  -6   7   6       36.51       33.05      9.27 o 
  -5   7   6       43.54       37.91      8.90 o 
  -4   7   6      107.20      119.43     11.29 o 
  -3   7   6       69.04       55.08      9.82 o 
  -2   7   6        8.74       -4.87      7.44 o 
  -1   7   6       26.35       21.20      8.45 o 
   0   7   6      181.05      188.19     11.84 o 
   1   7   6       10.94       18.54      7.34 o 
   2   7   6       57.27       50.03     10.46 o 
   3   7   6       23.31       18.45      9.18 o 
   4   7   6        3.52        1.65      6.61 o 
   5   7   6        8.76        1.74      9.09 o 
   6   7   6       17.90       14.14     11.02 o 
   7   7   6       18.50       23.04     11.47 o 
 -11   8   6       14.70       23.87      6.88 o 
 -10   8   6        0.30        0.92      8.72 o 
  -9   8   6        2.44       14.41      8.17 o 
  -8   8   6       28.29       16.43      9.45 o 
  -7   8   6        2.25       -7.44      8.54 o 
  -6   8   6       33.54       18.54      9.18 o 
  -5   8   6       72.84       76.37     11.75 o 
  -4   8   6      210.59      201.40     15.42 o 
  -3   8   6       30.88       33.05      8.90 o 
  -2   8   6       84.40       74.72     10.56 o 
  -1   8   6        0.45        6.24      6.15 o 
   0   8   6       43.28       39.15      6.93 o 
   1   8   6        2.39        9.73      7.44 o 
   2   8   6        4.87       -4.22      8.81 o 
   3   8   6        3.05        8.72      7.62 o 
   4   8   6        6.01       -6.43      9.45 o 
   5   8   6        7.58        4.77      9.09 o 
   6   8   6       38.66       29.37     12.85 o 
  -9   9   6        6.45       13.68     10.01 o 
  -8   9   6        9.28       27.35      9.73 o 
  -7   9   6        3.36        6.33      8.35 o 
  -6   9   6        0.54        0.92      7.53 o 
  -5   9   6       86.17       61.59     12.39 o 
  -4   9   6        6.50       10.28      7.53 o 
  -3   9   6       42.02       33.96      9.73 o 
  -2   9   6       16.08       22.95      9.00 o 
  -1   9   6       24.05       24.88      8.63 o 
   0   9   6       69.73       69.37      7.92 o 
   1   9   6       56.31       59.85     10.74 o 
   2   9   6       45.58       43.24     10.74 o 
   3   9   6       46.84       44.80     11.84 o 
   4   9   6        5.30       14.87      8.90 o 
  -7  10   6      202.43      229.67     18.18 o 
  -6  10   6       34.09       33.14     11.11 o 
  -5  10   6        6.41        7.62      8.54 o 
  -4  10   6       12.46       16.06      8.90 o 
  -3  10   6       31.84       27.17      9.73 o 
  -2  10   6       70.49       79.86     10.56 o 
  -1  10   6      147.42      140.08     14.23 o 
   0  10   6       65.07       65.44      9.22 o 
   1  10   6        4.69        7.89      9.45 o 
   2  10   6        1.93       -9.09     10.01 o 
 -15   1   7        5.93       -6.06      9.18 o 
 -14   1   7        3.85       11.20      8.26 o 
 -13   1   7       12.14       12.12      7.16 o 
 -12   1   7      106.95      104.55     12.58 o 
 -11   1   7      106.60       94.37     11.20 o 
 -10   1   7       46.43       23.77      9.64 o 
  -9   1   7       92.76       81.42     10.28 o 
  -8   1   7      143.74      154.77     11.47 o 
  -7   1   7      694.58      646.24     22.03 o 
  -6   1   7       96.32       88.03      9.00 o 
  -5   1   7      175.86      153.76     11.38 o 
  -4   1   7      351.44      331.38     15.42 o 
  -3   1   7      331.25      337.71     14.69 o 
  -2   1   7       66.36       52.32      7.53 o 
  -1   1   7       18.39       18.18      5.69 o 
   0   1   7        0.04       -4.15      4.15 o 
   1   1   7      107.67      103.54     10.83 o 
   2   1   7      233.09      211.50     14.32 o 
   3   1   7      104.46       93.26     11.02 o 
   4   1   7       32.44       36.26      9.64 o 
   5   1   7      161.35      160.00     13.49 o 
   6   1   7       40.40       58.11     10.56 o 
   7   1   7        3.15       14.96      8.08 o 
   8   1   7        9.34       10.46      9.00 o 
 -14   2   7       38.85       29.37     12.12 o 
 -13   2   7       23.58       52.78      9.18 o 
 -12   2   7       13.90       22.95      8.17 o 
 -11   2   7      174.18      151.19     13.59 o 
 -10   2   7       59.52       58.57     10.28 o 
  -9   2   7      385.83      368.46     17.99 o 
  -8   2   7        7.98        4.41      6.43 o 
  -7   2   7       76.22       60.95      9.55 o 
  -6   2   7     1324.41     1267.32     29.65 o 
  -5   2   7      642.58      651.38     21.02 o 
  -4   2   7      167.37      165.32     11.84 o 
  -3   2   7       87.23       64.90      9.55 o 
  -2   2   7       94.65      109.88      9.82 o 
  -1   2   7      195.20      199.38     12.39 o 
   0   2   7      125.50      115.90      7.66 o 
   1   2   7      313.80      327.43     16.25 o 
   2   2   7      196.59      217.83     13.59 o 
   3   2   7       21.21       22.49      8.72 o 
   4   2   7       74.21       77.66     11.11 o 
   5   2   7       59.55       72.24     10.19 o 
   6   2   7       91.91       88.31     13.77 o 
   7   2   7       18.21       16.16      9.55 o 
   8   2   7        0.29       -8.63      9.27 o 
 -14   3   7       12.77       10.65      8.54 o 
 -13   3   7        7.64       -4.50      9.45 o 
 -12   3   7       54.72       56.45      9.73 o 
 -11   3   7       45.12       72.43      9.73 o 
 -10   3   7       43.04       63.52      9.27 o 
  -9   3   7      203.00      210.12     14.32 o 
  -8   3   7      398.45      446.31     19.92 o 
  -7   3   7       11.86        1.93      8.54 o 
  -6   3   7      933.69      953.75     26.16 o 
  -5   3   7      178.06      112.45     13.59 o 
  -4   3   7      737.81      713.80     22.77 o 
  -3   3   7       74.34       56.45      8.26 o 
  -2   3   7      143.77      127.14     10.83 o 
  -1   3   7       39.37       47.92      8.81 o 
   0   3   7       79.09       86.32      6.63 o 
   1   3   7       98.08       93.45     11.20 o 
   2   3   7        0.21       -2.66      6.61 o 
   3   3   7      183.32      198.92     14.50 o 
   4   3   7      132.27      149.99     12.48 o 
   5   3   7        0.16       -2.39      7.44 o 
   6   3   7       16.79       17.17      9.18 o 
   7   3   7        0.41        0.92      8.45 o 
   8   3   7        0.77       21.76      8.63 o 
 -14   4   7       32.27       30.11     11.02 o 
 -13   4   7       31.51       24.33     10.83 o 
 -12   4   7       18.71       28.92      9.00 o 
 -11   4   7       40.12       32.04      9.91 o 
 -10   4   7        2.57        1.56      7.16 o 
  -9   4   7      143.81      129.16     12.94 o 
  -8   4   7      623.98      682.68     24.05 o 
  -7   4   7      272.54      319.35     16.89 o 
  -6   4   7       12.64       10.92      7.34 o 
  -5   4   7       21.48       23.68      7.99 o 
  -4   4   7       47.29       46.72      8.81 o 
  -3   4   7       92.39       69.76      9.55 o 
  -2   4   7        2.59        2.48      6.33 o 
  -1   4   7      111.76      101.62     10.56 o 
   0   4   7        4.16       -3.76      4.72 o 
   1   4   7       52.19       73.07      9.64 o 
   2   4   7      141.24      154.31     12.39 o 
   3   4   7        4.94        2.20      7.80 o 
   4   4   7       40.67       27.45     10.10 o 
   5   4   7        6.39        2.48      8.81 o 
   6   4   7       58.38       68.48     11.29 o 
   7   4   7       26.95       25.70     10.01 o 
 -13   5   7        1.61        5.87      8.63 o 
 -12   5   7        0.03        0.92      8.17 o 
 -11   5   7        0.00        3.49      5.87 o 
 -10   5   7       11.48        3.21      8.35 o 
  -9   5   7        3.67        3.86      7.53 o 
  -8   5   7       34.98       45.71      8.54 o 
  -7   5   7       68.58       63.06      9.64 o 
  -6   5   7       20.18       13.68      6.79 o 
  -5   5   7        0.76        5.32      6.43 o 
  -4   5   7      143.01      157.61     12.48 o 
  -3   5   7        0.73       12.48      5.87 o 
  -2   5   7      504.94      490.37     21.20 o 
  -1   5   7       12.55        6.06      7.44 o 
   0   5   7        0.11       -1.46      4.68 o 
   1   5   7        3.56        2.85      6.70 o 
   2   5   7      183.54      186.99     14.50 o 
   3   5   7       15.31       24.23      8.35 o 
   4   5   7       14.95       30.57      7.62 o 
   5   5   7        4.82        5.23      9.36 o 
   6   5   7        3.73       12.12      7.99 o 
   7   5   7        5.00        2.02      9.55 o 
 -12   6   7        0.73        7.71      8.63 o 
 -11   6   7        2.37        7.34      6.06 o 
 -10   6   7        9.44        9.55      7.34 o 
  -9   6   7       67.70       66.83     10.37 o 
  -8   6   7      134.96      123.28     11.75 o 
  -7   6   7       22.25       24.33      7.53 o 
  -6   6   7       11.53        0.73      7.25 o 
  -5   6   7        0.99        2.94      6.06 o 
  -4   6   7       60.14       58.47      9.82 o 
  -3   6   7       47.48       51.13     10.46 o 
  -2   6   7       74.92       95.74     11.66 o 
  -1   6   7      183.87      189.37     14.32 o 
   0   6   7       25.36       25.51      6.35 o 
   1   6   7       47.51       46.82      9.45 o 
   2   6   7        0.45        4.77      7.80 o 
   3   6   7       14.27        9.18      8.17 o 
   4   6   7       18.84       33.32      9.45 o 
   5   6   7        0.42       -1.84      8.35 o 
   6   6   7        7.80        7.89      9.73 o 
 -11   7   7       26.11       27.35     10.28 o 
 -10   7   7       11.98       10.19     10.10 o 
  -9   7   7       99.93       90.42     12.67 o 
  -8   7   7       28.85       43.42      9.18 o 
  -7   7   7        7.94        9.91      7.80 o 
  -6   7   7       75.45       74.45     11.38 o 
  -5   7   7       40.71       56.55      9.18 o 
  -4   7   7        0.32        1.56      6.70 o 
  -3   7   7       54.67       47.18      9.09 o 
  -2   7   7      788.98      700.85     26.16 o 
  -1   7   7       89.97       84.27     10.01 o 
   0   7   7       27.52       30.01      6.46 o 
   1   7   7       92.81      100.33     13.31 o 
   2   7   7      185.94      168.35     15.51 o 
   3   7   7      130.62      126.22     14.32 o 
   4   7   7       85.15       74.08     13.03 o 
   5   7   7       25.81       23.68     11.57 o 
 -10   8   7        2.65        0.00      8.81 o 
  -9   8   7       54.93       53.61     13.31 o 
  -8   8   7      196.78      250.69     18.36 o 
  -7   8   7      163.54      191.21     15.61 o 
  -6   8   7      122.32      155.96     14.41 o 
  -5   8   7      208.40      172.02     15.88 o 
  -4   8   7       37.02       31.30     10.19 o 
  -3   8   7       27.74       40.48      9.27 o 
  -2   8   7        4.28        0.00      8.35 o 
  -1   8   7        5.14       12.03      7.07 o 
   0   8   7        0.23        4.61      8.31 o 
   1   8   7       16.98       33.32      8.63 o 
   2   8   7        0.18       -4.68      7.25 o 
   3   8   7       24.61       36.63     10.10 o 
   4   8   7       24.78        6.06     11.29 o 
  -8   9   7        2.51        9.00      9.00 o 
  -7   9   7        1.72      -10.10     10.10 o 
  -6   9   7      116.42      130.26     14.50 o 
  -5   9   7      156.51      163.67     16.43 o 
  -4   9   7      167.34      183.41     15.88 o 
  -3   9   7       89.92      106.21     13.59 o 
  -2   9   7        0.37       10.19      8.45 o 
  -1   9   7       12.79       -5.60      7.62 o 
   0   9   7        3.72       -6.81      6.81 o 
   1   9   7       14.70       25.43      9.09 o 
   2   9   7       49.97       73.53     13.13 o 
  -4  10   7        3.46        1.01     10.28 o 
  -3  10   7        2.85        4.04      7.71 o 
  -2  10   7       22.02       34.51      8.54 o 
 -14   0   8       55.18       68.75     13.77 o 
 -13   0   8       61.85       59.67     12.30 o 
 -12   0   8       40.02       31.03      9.91 o 
 -11   0   8       96.81       89.78     11.84 o 
 -10   0   8        7.36       12.21      6.88 o 
  -9   0   8      322.17      307.51     17.26 o 
  -8   0   8        0.09        0.73      5.69 o 
  -7   0   8      226.84      245.64     15.33 o 
  -6   0   8        0.72       -1.93      6.43 o 
  -5   0   8       28.00       15.15      7.53 o 
  -4   0   8       17.34       20.56      6.43 o 
  -3   0   8       22.50       22.49      6.88 o 
  -2   0   8       44.80       43.60      8.72 o 
  -1   0   8      216.01      207.36     13.95 o 
   0   0   8      344.89      363.93     12.90 o 
   1   0   8      199.25      202.13     14.04 o 
   2   0   8       98.18      120.99     11.84 o 
   3   0   8       35.12       43.05      9.27 o 
   4   0   8       10.34        8.17      7.89 o 
   5   0   8        2.87       14.78      9.27 o 
   6   0   8       36.88       37.09     11.02 o 
   7   0   8       33.51       65.45     11.11 o 
 -14   1   8       11.94       21.76      8.63 o 
 -13   1   8       10.28       -1.84      9.00 o 
 -12   1   8        2.39        6.88      8.54 o 
 -11   1   8        6.21       -0.83      8.17 o 
 -10   1   8       24.66       37.64      7.99 o 
  -9   1   8      154.99      137.69     11.93 o 
  -8   1   8       72.47       75.09     10.37 o 
  -7   1   8       99.54       98.31     10.01 o 
  -6   1   8        6.47       -7.44      7.44 o 
  -5   1   8        4.83        8.90      5.23 o 
  -4   1   8      484.31      445.94     19.74 o 
  -3   1   8      615.04      590.42     22.21 o 
  -2   1   8      496.31      471.27     19.46 o 
  -1   1   8       89.65       91.15     10.83 o 
   0   1   8       21.44       19.90      5.15 o 
   1   1   8        0.10       -7.53      7.53 o 
   2   1   8       11.95        3.67      8.17 o 
   3   1   8      112.50      102.90     12.03 o 
   4   1   8       77.35       83.72     11.75 o 
   5   1   8       75.47       86.47     11.57 o 
   6   1   8       19.90       20.47      8.45 o 
   7   1   8        0.02        7.99      7.44 o 
 -14   2   8       13.20      -10.19     10.19 o 
 -13   2   8       35.65       53.42     10.10 o 
 -12   2   8       54.14       36.99     11.38 o 
 -11   2   8       12.96       24.88      8.63 o 
 -10   2   8        7.17       17.99      7.62 o 
  -9   2   8       41.06       25.98      8.90 o 
  -8   2   8       10.00       16.34      7.16 o 
  -7   2   8       33.37       25.98      7.89 o 
  -6   2   8      457.99      425.47     19.74 o 
  -5   2   8      807.72      752.63     25.79 o 
  -4   2   8        0.01       -1.93      6.79 o 
  -3   2   8       13.39       28.36      6.15 o 
  -2   2   8        1.22        9.09      6.06 o 
  -1   2   8        8.75       11.29      6.52 o 
   0   2   8        6.63        3.68      4.61 o 
   1   2   8        3.25       -6.43      7.34 o 
   2   2   8        0.59        0.00      7.07 o 
   3   2   8       17.27       22.86      8.81 o 
   4   2   8       13.69       28.36      6.98 o 
   5   2   8        5.40       -9.00      9.00 o 
   6   2   8        4.75       -2.85      9.09 o 
   7   2   8        0.97        2.02      8.72 o 
 -13   3   8       14.16        7.71      9.55 o 
 -12   3   8        5.81       13.59      9.00 o 
 -11   3   8        0.45        0.00      7.80 o 
 -10   3   8       10.14        4.04      7.07 o 
  -9   3   8      123.35       90.51     11.38 o 
  -8   3   8        2.80        2.20      6.88 o 
  -7   3   8       45.98       43.88      8.54 o 
  -6   3   8       14.04       14.50      7.62 o 
  -5   3   8      172.34      175.60     13.68 o 
  -4   3   8      283.99      242.06     15.61 o 
  -3   3   8      154.07      169.27     12.94 o 
  -2   3   8      156.57      142.74     12.39 o 
  -1   3   8       38.18       29.01      8.81 o 
   0   3   8        5.47        6.22      5.04 o 
   1   3   8        0.01       -5.14      7.62 o 
   2   3   8        0.02       -7.53      7.53 o 
   3   3   8        5.75        9.73      7.99 o 
   4   3   8       52.20       45.44      9.55 o 
   5   3   8       33.33       27.35     10.65 o 
   6   3   8        8.83       19.37      8.35 o 
 -13   4   8       65.95       62.60     13.86 o 
 -12   4   8       96.23      101.98     12.58 o 
 -11   4   8       25.72       12.39     10.01 o 
 -10   4   8        2.73        4.22      7.07 o 
  -9   4   8       12.11       21.66      6.70 o 
  -8   4   8        2.79        4.59      7.07 o 
  -7   4   8      111.56      115.75     11.93 o 
  -6   4   8      413.23      415.37     19.74 o 
  -5   4   8      385.87      397.29     19.46 o 
  -4   4   8       37.04       32.31      9.82 o 
  -3   4   8        9.45        8.45      6.70 o 
  -2   4   8       59.99       51.86      9.09 o 
  -1   4   8       86.02       85.46     10.92 o 
   0   4   8       18.04       17.85      5.09 o 
   1   4   8        7.66       -7.99      7.99 o 
   2   4   8       43.95       41.03      9.55 o 
   3   4   8        3.91        7.62      7.62 o 
   4   4   8       26.57        8.90      9.91 o 
   5   4   8        3.54        5.69      9.00 o 
   6   4   8        3.09        6.98      7.80 o 
 -12   5   8        2.51        3.95      8.81 o 
 -11   5   8       36.32       50.95     10.19 o 
 -10   5   8      109.07      141.09     13.59 o 
  -9   5   8       14.88       32.04     10.01 o 
  -8   5   8       38.51       47.83      9.09 o 
  -7   5   8       21.86       22.77      7.16 o 
  -6   5   8       65.53       71.97      9.55 o 
  -5   5   8      295.67      272.54     17.07 o 
  -4   5   8      117.72      126.13     13.22 o 
  -3   5   8      181.34      180.74     14.87 o 
  -2   5   8      212.56      208.10     14.87 o 
  -1   5   8       61.23       82.89     10.83 o 
   0   5   8        0.19        4.38      4.78 o 
   1   5   8        1.14       -7.99      7.99 o 
   2   5   8       29.66       23.77     10.74 o 
   3   5   8      129.59      136.59     14.96 o 
   4   5   8       17.29       54.07     11.11 o 
   5   5   8       26.61       41.40      9.36 o 
 -11   6   8       33.45       22.49      9.82 o 
 -10   6   8        3.15       14.96      6.70 o 
  -9   6   8        0.01       -7.62      7.62 o 
  -8   6   8        2.23        6.88      7.44 o 
  -7   6   8      157.57      175.88     14.78 o 
  -6   6   8      142.61      162.02     13.77 o 
  -5   6   8      248.47      249.68     17.17 o 
  -4   6   8       59.63       53.52     10.56 o 
  -3   6   8       28.62       39.20      8.35 o 
  -2   6   8       48.55       38.74     10.65 o 
  -1   6   8       38.06       22.12      9.55 o 
   0   6   8      310.89      346.08     13.89 o 
   1   6   8      139.56      171.66     16.06 o 
   2   6   8       17.50       11.66      9.09 o 
   3   6   8        0.02       11.29      7.25 o 
   4   6   8       20.85        7.89     10.83 o 
 -10   7   8       29.91       23.87     11.38 o 
  -9   7   8       41.45       24.88     12.03 o 
  -8   7   8       39.72       23.13     11.38 o 
  -7   7   8       13.02       14.41      8.17 o 
  -6   7   8        0.40       12.30      6.88 o 
  -5   7   8        5.08        8.63      7.25 o 
  -4   7   8        8.37        4.31      8.35 o 
  -3   7   8      113.08      112.72     13.95 o 
  -2   7   8       33.50       45.99     10.56 o 
  -1   7   8        4.42        1.74      9.45 o 
   0   7   8       50.65       66.29      9.00 o 
   1   7   8        9.61        4.68     10.37 o 
   2   7   8        2.23       -9.55     10.10 o 
   3   7   8        0.23       -9.55      9.55 o 
  -8   8   8        6.01        6.98      9.18 o 
  -7   8   8        3.99        6.79      8.63 o 
  -6   8   8       10.68       -0.92      9.55 o 
  -5   8   8        3.88        0.92      9.18 o 
  -4   8   8        9.93        9.27      9.00 o 
  -3   8   8        3.60       11.20      7.53 o 
  -2   8   8       68.82       53.42     12.03 o 
  -1   8   8       61.06       53.24     11.29 o 
   0   8   8       26.99       28.26     11.66 o 
   1   8   8       32.32       25.89      9.91 o 
  -5   9   8       14.20       23.32      9.55 o 
  -4   9   8       20.04        8.08      9.64 o 
  -3   9   8       36.86       46.45      9.82 o 
  -2   9   8       41.78       32.50     10.65 o 
 -13   1   9       10.75       14.87      8.26 o 
 -12   1   9        0.71       -4.68      7.71 o 
 -11   1   9        1.96       -7.16      9.18 o 
 -10   1   9        7.68       17.81      7.07 o 
  -9   1   9       15.37       11.38      8.72 o 
  -8   1   9        8.53       10.92      7.25 o 
  -7   1   9      179.85      177.81     14.04 o 
  -6   1   9        4.69        4.50      7.71 o 
  -5   1   9      169.91      145.95     14.04 o 
  -4   1   9        7.41       22.58      6.98 o 
  -3   1   9       42.45       43.24      9.18 o 
  -2   1   9       16.80       34.24      8.45 o 
  -1   1   9      111.18       91.98     11.38 o 
   0   1   9       20.61       33.78      6.33 o 
   1   1   9       12.61       24.42      8.17 o 
   2   1   9       23.93       16.16     10.19 o 
   3   1   9       24.75        1.74     10.28 o 
   4   1   9       30.62       61.14     11.02 o 
   5   1   9       47.21       50.76     11.29 o 
 -13   2   9       75.67       87.57     13.13 o 
 -12   2   9       62.36       62.88     12.94 o 
 -11   2   9      199.59      237.01     17.44 o 
 -10   2   9       75.84       67.29     10.56 o 
  -9   2   9      128.87      130.62     13.49 o 
  -8   2   9        0.94       -7.99      8.17 o 
  -7   2   9       47.08       50.30      9.82 o 
  -6   2   9      297.42      253.17     16.71 o 
  -5   2   9        1.01       11.20      7.44 o 
  -4   2   9       60.00       53.61      9.09 o 
  -3   2   9      211.24      204.98     15.42 o 
  -2   2   9        0.18        0.73      7.44 o 
  -1   2   9      184.88      155.68     15.24 o 
   0   2   9      204.18      210.22     11.32 o 
   1   2   9      137.38      163.12     14.50 o 
   2   2   9      124.74      117.41     14.14 o 
   3   2   9       29.60       28.09     10.01 o 
   4   2   9       31.72       41.95      9.73 o 
   5   2   9        0.44       -3.03      9.73 o 
 -12   3   9        4.06       -9.64      9.64 o 
 -11   3   9       39.21       47.37     10.56 o 
 -10   3   9      141.45      157.70     15.15 o 
  -9   3   9      144.04      181.11     15.24 o 
  -8   3   9       71.12       73.89     10.83 o 
  -7   3   9      111.99      100.61     14.32 o 
  -6   3   9       36.52       28.92      7.71 o 
  -5   3   9        4.29       -0.73      7.07 o 
  -4   3   9      251.89      250.60     16.80 o 
  -3   3   9      808.03      767.31     28.09 o 
  -2   3   9      256.97      290.90     17.35 o 
  -1   3   9      123.77      119.79     12.94 o 
   0   3   9       83.98       86.54      8.31 o 
   1   3   9       19.14       24.69      9.27 o 
   2   3   9        2.42        7.99      5.97 o 
   3   3   9        0.71        0.92      7.89 o 
   4   3   9        4.20        8.81      9.09 o 
 -12   4   9       31.88       27.26     11.75 o 
 -11   4   9       27.69       20.19     11.20 o 
 -10   4   9       14.22       11.02     10.28 o 
  -9   4   9        1.44       -8.17      8.17 o 
  -8   4   9       28.47       23.96      8.54 o 
  -7   4   9        1.35       -1.65      7.80 o 
  -6   4   9       21.96       19.55      7.44 o 
  -5   4   9       25.28       13.68      8.08 o 
  -4   4   9       35.43       34.51     10.65 o 
  -3   4   9       10.75       13.68      7.07 o 
  -2   4   9        1.47        0.83      6.06 o 
  -1   4   9        0.36       -7.44      8.81 o 
   0   4   9        0.26       -5.55      5.55 o 
   1   4   9        8.94        9.73      8.35 o 
   2   4   9        0.08       -8.26      8.26 o 
   3   4   9        9.87       15.42      9.64 o 
   4   4   9        1.16        0.00      8.54 o 
 -11   5   9        0.90       -3.03      7.53 o 
 -10   5   9        0.26        0.00     10.28 o 
  -9   5   9        9.07       -0.92      8.72 o 
  -8   5   9        0.97        7.16      8.63 o 
  -7   5   9        5.23       -0.83      8.54 o 
  -6   5   9        5.39        7.71      6.79 o 
  -5   5   9        1.55        9.36      6.52 o 
  -4   5   9        2.32        3.40      7.07 o 
  -3   5   9        0.57       -7.80      7.80 o 
  -2   5   9        3.06        8.54      7.16 o 
  -1   5   9        7.41       -8.26      8.26 o 
   0   5   9       18.40       29.18      6.30 o 
   1   5   9       32.51       38.92     11.38 o 
   2   5   9        0.00       -9.64     10.65 o 
   3   5   9       10.32       19.09      8.17 o 
 -10   6   9       86.85      108.23     13.95 o 
  -9   6   9        2.65       -7.80      8.81 o 
  -8   6   9        1.19       19.00      7.44 o 
  -7   6   9        0.09        0.92      7.53 o 
  -6   6   9        1.00       -2.75      7.53 o 
  -5   6   9        0.01       -4.50      8.26 o 
  -4   6   9        0.58        8.08      6.79 o 
  -3   6   9        0.76       -8.08      8.08 o 
  -2   6   9        3.19       10.01      7.34 o 
  -1   6   9        9.65       13.86      9.45 o 
   0   6   9        0.30       -6.12      6.12 o 
   1   6   9       48.99       38.09     11.84 o 
   2   6   9        0.08      -10.10     11.47 o 
  -8   7   9       56.92       70.50     12.76 o 
  -7   7   9       26.90       24.60      9.36 o 
  -6   7   9       56.86       82.43     12.85 o 
  -5   7   9        1.14       -9.27      9.27 o 
  -4   7   9       57.00       52.60     11.47 o 
  -3   7   9       94.64      104.55     13.13 o 
  -2   7   9      114.17      136.68     16.16 o 
  -1   7   9       52.47       49.29     12.12 o 
   0   7   9      134.79      144.58     17.07 o 
 -12   0  10       64.62       70.31     13.13 o 
 -11   0  10       59.67       62.33     10.28 o 
 -10   0  10      208.28      235.64     18.73 o 
  -9   0  10       12.96       33.41      7.07 o 
  -8   0  10      152.36      144.67     14.96 o 
  -7   0  10        7.04       -5.14      8.63 o 
  -6   0  10        2.81       -7.62      9.36 o 
  -5   0  10       33.49       24.23      8.63 o 
  -4   0  10        4.35       -8.81      8.81 o 
  -3   0  10        7.69       14.32      6.52 o 
  -2   0  10       38.72       23.96      9.27 o 
  -1   0  10        4.41        7.89      8.45 o 
   0   0  10       54.74       57.21      8.18 o 
   1   0  10       59.67       44.80     10.92 o 
   2   0  10       70.24       98.04     14.41 o 
   3   0  10      103.15      107.58     15.42 o 
 -11   1  10        3.05        0.00      9.00 o 
 -10   1  10        9.64        6.61      9.00 o 
  -9   1  10       99.96      115.20     13.77 o 
  -8   1  10       54.34       79.31     11.38 o 
  -7   1  10      188.73      181.85     16.06 o 
  -6   1  10       46.83       58.57     10.10 o 
  -5   1  10        6.43        6.70      7.25 o 
  -4   1  10       48.76       45.44     10.10 o 
  -3   1  10        8.99        5.97      8.81 o 
  -2   1  10       75.94       77.38     12.67 o 
  -1   1  10      117.52      128.42     15.15 o 
   0   1  10      110.62      111.27     10.15 o 
   1   1  10        5.01       20.65      9.64 o 
   2   1  10        0.28        6.79      8.35 o 
 -11   2  10       14.42       20.84      9.55 o 
 -10   2  10        2.38        0.00      8.45 o 
  -9   2  10       14.50       19.37      9.45 o 
  -8   2  10       15.63       12.58      8.90 o 
  -7   2  10       20.29       29.74      9.00 o 
  -6   2  10        5.77       -3.49      9.09 o 
  -5   2  10       99.05       97.58     13.13 o 
  -4   2  10       83.19       99.23     12.67 o 
  -3   2  10       81.43       59.48     11.11 o 
  -2   2  10       12.65        0.83      9.36 o 
  -1   2  10       43.79       21.48     11.75 o 
   0   2  10       97.16       90.39     17.49 o 
   1   2  10        6.87       -0.92      9.82 o 
   2   2  10        6.56        7.89      8.17 o 
 -11   3  10        0.47       -4.04     10.37 o 
 -10   3  10        0.96        3.95      7.07 o 
  -9   3  10       14.91        2.85     10.19 o 
  -8   3  10        1.41       -7.34      8.90 o 
  -7   3  10       38.46       30.57      9.27 o 
  -6   3  10       21.46       31.03      9.45 o 
  -5   3  10        0.44        3.49      7.99 o 
  -4   3  10       31.63       14.96     10.92 o 
  -3   3  10        0.02       -8.90      8.90 o 
  -2   3  10       17.01       12.58      8.35 o 
  -1   3  10       19.37       11.93     10.10 o 
   0   3  10       29.93       27.57      9.87 o 
   1   3  10        1.69        4.87      9.55 o 
   2   3  10        7.47       30.38      8.90 o 
 -10   4  10       25.54       21.20      9.45 o 
  -9   4  10       19.10       10.74      9.82 o 
  -8   4  10        1.60        2.85      8.26 o 
  -7   4  10        0.22        0.00      8.54 o 
  -6   4  10        4.59       -0.92      8.63 o 
  -5   4  10       30.79       35.52     10.37 o 
  -4   4  10       53.31       44.70     11.20 o 
  -3   4  10       31.16       36.72     10.01 o 
  -2   4  10        4.63       12.12      7.62 o 
  -1   4  10       28.52       21.85      8.63 o 
   0   4  10       39.32       49.27      9.73 o 
   1   4  10       36.16       37.27     11.11 o 
  -8   5  10      136.63      144.03     16.71 o 
  -7   5  10      115.20      117.77     15.15 o 
  -6   5  10       13.68       18.27     10.01 o 
  -5   5  10        2.78        6.70      7.44 o 
  -4   5  10        1.11       -1.93      8.63 o 
  -3   5  10       16.60       23.04      8.81 o 
  -2   5  10       23.97       37.91      9.09 o 
  -1   5  10       77.72       82.25     14.96 o 
   0   5  10       42.88       51.75      8.67 o 
  -6   6  10       29.85       34.42     11.02 o 
  -5   6  10       31.69       35.16      9.45 o 
  -4   6  10      105.97      116.49     14.60 o 
  -3   6  10       50.39       56.55     11.20 o 
  -9   1  11        0.33      -10.28     10.28 o 
  -8   1  11       53.57       46.54     10.56 o 
  -7   1  11        5.64       10.74      8.90 o 
  -6   1  11       63.85       77.11     12.39 o 
  -5   1  11       31.63       34.61      8.81 o 
  -4   1  11       32.22       31.76     11.20 o 
  -3   1  11        8.59        2.94      9.36 o 
  -2   1  11       19.40       18.73     10.28 o 
  -1   1  11        3.46       -5.05     10.56 o 
  -8   2  11       57.88       39.20     13.77 o 
  -7   2  11        3.30        7.89      8.17 o 
  -6   2  11        0.02        1.01      9.91 o 
  -5   2  11       21.79       12.67      9.91 o 
  -4   2  11       72.61       86.93     12.67 o 
  -3   2  11       24.29       46.36     11.02 o 
  -2   2  11        0.18       -6.98      8.08 o 
  -7   3  11      108.27      141.55     15.51 o 
  -6   3  11       56.02       75.09     11.66 o 
  -5   3  11       36.92       69.86     11.11 o 
  -4   3  11        9.92       -9.00     12.12 o 
  -3   3  11        2.44       19.19      9.00 o 
                                                 
